# Supplementary material for: Low salinity activates a virulence program in the generalist marine pathogen Photobacterium damselae subsp. damselae
Source: mSystems. 2023 Jun 8;8(3):e01253-22. doi: 10.1128/msystems.01253-22 (PMC10308900; doi:10.1128/msystems.01253-22)
Supplement: TABLE S2 [file msystems.01253-22-s0008.xlsx]

## Sheet: All DEGs
NCBI Locus Tag	Locus	Protein name	FoldChange	Log2(FoldChange)	pvalue	p-adjusted
A0J47_RS00050	NZ_CP070624.1:11514-11996	DUF2780 domain-containing protein	1.66295	0.733741	2.65822e-24	9.40816e-24
A0J47_RS00080	NZ_CP070624.1:17515-18135	TIGR04219 family outer membrane beta-barrel protein	1.82226	0.865731	2.09334e-83	2.37832e-82		Color Key
A0J47_RS00085	NZ_CP070624.1:18268-18507	envelope stress response protein PspG	-2.45288	-1.29448	5.39187e-29	2.17174e-28		ChrI
A0J47_RS00090	NZ_CP070624.1:18760-19740	tRNA dihydrouridine(20/20a) synthase DusA	1.66422	0.734844	6.75729e-34	3.08992e-33		ChrII
A0J47_RS00140	NZ_CP070624.1:28903-29355	50S ribosomal protein L9	3.06323	1.61505	4.43335e-115	7.5872e-114		pPHDD1
A0J47_RS00145	NZ_CP070624.1:29394-29621	MULTISPECIES: 30S ribosomal protein S18	2.93961	1.55562	7.91962e-202	3.2122e-200
A0J47_RS00150	NZ_CP070624.1:29637-29939	primosomal replication protein N	3.03152	1.60004	5.79996e-109	9.33517e-108
A0J47_RS00155	NZ_CP070624.1:29947-30333	30S ribosomal protein S6	2.52732	1.33761	4.1657e-83	4.70495e-82
A0J47_RS00170	NZ_CP070624.1:34025-34453	nitric oxide-sensing transcriptional repressor NsrR	-1.59979	-0.677878	1.29318e-30	5.43539e-30
A0J47_RS00180	NZ_CP070624.1:35810-36439	sel1 repeat family protein	2.15276	1.10619	3.98105e-40	2.04653e-39
A0J47_RS00185	NZ_CP070624.1:36631-37947	adenylosuccinate synthase	1.76199	0.817204	1.10311e-48	6.82042e-48
A0J47_RS00225	NZ_CP070624.1:45246-46979	N-acetylmuramoyl-L-alanine amidase	1.53817	0.621211	2.17489e-47	1.3127e-46
A0J47_RS00240	NZ_CP070624.1:49061-49642	hypothetical protein	-2.11146	-1.07824	4.67722e-52	3.11508e-51
A0J47_RS00340	NZ_CP070624.1:52703-53248	oligoribonuclease	-2.30004	-1.20166	1.78358e-49	1.13389e-48
A0J47_RS00355	NZ_CP070624.1:55595-57043	DASS family sodium-coupled anion symporter	-2.01607	-1.01154	4.32362e-18	1.29041e-17
A0J47_RS00365	NZ_CP070624.1:59261-59989	carbonic anhydrase family protein	-2.13332	-1.0931	1.20753e-44	6.93732e-44
A0J47_RS00375	NZ_CP070624.1:61799-63607	fumarate reductase (quinol) flavoprotein subunit	-3.94664	-1.98062	4.40991e-77	4.52825e-76
A0J47_RS00380	NZ_CP070624.1:63607-64347	succinate dehydrogenase/fumarate reductase iron-sulfur subunit	-3.59261	-1.84503	2.00666e-69	1.80466e-68
A0J47_RS00385	NZ_CP070624.1:64350-64733	fumarate reductase subunit FrdC	-3.22849	-1.69086	9.60049e-18	2.83197e-17
A0J47_RS00390	NZ_CP070624.1:64744-65106	fumarate reductase subunit FrdD	-2.83774	-1.50474	2.11984e-14	5.54356e-14
A0J47_RS00395	NZ_CP070624.1:65235-65801	elongation factor P	1.92731	0.946591	5.3591e-68	4.72532e-67
A0J47_RS00405	NZ_CP070624.1:67296-68198	30S ribosomal protein S6--L-glutamate ligase	52.2366	5.70699	0	0
A0J47_RS00420	NZ_CP070624.1:71985-73343	MATE family efflux transporter	-1.82348	-0.866693	1.67013e-18	5.05526e-18
A0J47_RS00430	NZ_CP070624.1:74461-75921	aspartate ammonia-lyase	-4.51333	-2.17419	1.03893e-112	1.73412e-111
A0J47_RS00435	NZ_CP070624.1:76032-77339	anaerobic C4-dicarboxylate transporter	-4.17453	-2.06161	5.55537e-117	9.67063e-116
A0J47_RS00440	NZ_CP070624.1:77834-78751	LysR family transcriptional regulator	-2.43861	-1.28606	2.99263e-29	1.21503e-28
A0J47_RS00445	NZ_CP070624.1:78877-79506	response regulator transcription factor	-3.76555	-1.91286	1.74613e-30	7.28634e-30
A0J47_RS00450	NZ_CP070624.1:79599-80231	MarC family protein	-1.56668	-0.647712	1.30639e-12	3.15775e-12
A0J47_RS00460	NZ_CP070624.1:80734-84216	sensor histidine kinase	-1.75271	-0.809586	4.85333e-20	1.54031e-19
A0J47_RS00465	NZ_CP070624.1:84356-85534	3-phenylpropionate MFS transporter	1.86	0.895303	2.70115e-18	8.12749e-18
A0J47_RS00470	NZ_CP070624.1:85844-87793	acetate--CoA ligase	-1.68913	-0.756282	7.91805e-06	1.41541e-05
A0J47_RS00490	NZ_CP070624.1:90799-91116	YhdT family protein	3.09384	1.6294	9.11347e-29	3.63821e-28
A0J47_RS00495	NZ_CP070624.1:91109-92566	sodium/pantothenate symporter	3.71923	1.895	2.94727e-97	4.12211e-96
A0J47_RS00500	NZ_CP070624.1:92754-93638	50S ribosomal protein L11 methyltransferase	2.36513	1.24192	2.81356e-49	1.77477e-48
A0J47_RS00505	NZ_CP070624.1:93815-94780	tRNA dihydrouridine synthase DusB	6.43235	2.68535	3.00556e-198	1.12876e-196
A0J47_RS00510	NZ_CP070624.1:94803-95099	MULTISPECIES: DNA-binding transcriptional regulator Fis	5.81314	2.53932	1.86839e-173	5.61349e-172
A0J47_RS00515	NZ_CP070624.1:95198-96370	pyridoxal phosphate-dependent aminotransferase	-2.18004	-1.12435	4.59366e-18	1.36798e-17
A0J47_RS00520	NZ_CP070624.1:96423-98003	PTS maltose transporter subunit IICB	-2.03376	-1.02415	7.21562e-22	2.38521e-21
A0J47_RS00535	NZ_CP070624.1:99914-100399	Zn(2+)-responsive transcriptional regulator	-1.88193	-0.91221	6.84535e-22	2.26466e-21
A0J47_RS00560	NZ_CP070624.1:104914-105969	HlyC/CorC family transporter	1.82292	0.866252	6.97749e-33	3.10315e-32
A0J47_RS00575	NZ_CP070624.1:108611-109522	D-2-hydroxyacid dehydrogenase	-3.1977	-1.67703	1.32906e-83	1.5271e-82
A0J47_RS00585	NZ_CP070624.1:110911-111693	NAD(+) diphosphatase	-1.85773	-0.893544	2.48064e-67	2.15912e-66
A0J47_RS00590	NZ_CP070624.1:111851-112333	Rsd/AlgQ family anti-sigma factor	-4.39591	-2.13616	6.54171e-147	1.39648e-145
A0J47_RS00595	NZ_CP070624.1:112468-116685	DNA-directed RNA polymerase subunit beta\\'	2.21574	1.14779	3.23297e-39	1.63911e-38
A0J47_RS00600	NZ_CP070624.1:116785-120810	DNA-directed RNA polymerase subunit beta	2.29519	1.19861	7.62279e-38	3.80764e-37
A0J47_RS00605	NZ_CP070624.1:121036-121401	MULTISPECIES: 50S ribosomal protein L7/L12	3.66961	1.87563	1.76385e-87	2.17452e-86
A0J47_RS00610	NZ_CP070624.1:121461-121955	50S ribosomal protein L10	2.83765	1.5047	8.97463e-122	1.62505e-120
A0J47_RS00615	NZ_CP070624.1:122179-122883	50S ribosomal protein L1	3.55307	1.82907	1.26476e-130	2.41975e-129
A0J47_RS00620	NZ_CP070624.1:122888-123316	50S ribosomal protein L11	3.49836	1.80668	5.01573e-167	1.38393e-165
A0J47_RS00625	NZ_CP070624.1:123442-123987	transcription termination/antitermination protein NusG	1.60059	0.678607	4.48743e-21	1.45842e-20
A0J47_RS00630	NZ_CP070624.1:123999-124382	preprotein translocase subunit SecE	1.50582	0.590548	5.00468e-19	1.54718e-18
A0J47_RS00635	NZ_CP070624.1:124619-125803	elongation factor Tu	2.0103	1.00741	1.20937e-43	6.79393e-43
A0J47_RS00815	NZ_CP070624.1:158867-159973	tRNA (uridine(54)-C5)-methyltransferase TrmA	2.16449	1.11403	2.05134e-83	2.33715e-82
A0J47_RS00820	NZ_CP070624.1:160040-160420	YijD family membrane protein	-1.51044	-0.594973	6.45788e-19	1.98584e-18
A0J47_RS00845	NZ_CP070624.1:164328-165089	type II secretion system protein N	1.68436	0.7522	2.44465e-15	6.61917e-15
A0J47_RS00850	NZ_CP070624.1:165091-165570	type II secretion system protein M	2.24195	1.16476	5.77045e-28	2.25264e-27
A0J47_RS00855	NZ_CP070624.1:165567-166880	type II secretion system protein GspL	2.99528	1.58269	4.5639e-81	4.96278e-80
A0J47_RS00860	NZ_CP070624.1:166837-167841	type II secretion system minor pseudopilin GspK	2.62973	1.39492	3.94498e-64	3.21302e-63
A0J47_RS00865	NZ_CP070624.1:167841-168497	type II secretion system minor pseudopilin GspJ	2.877	1.52456	3.88514e-51	2.55399e-50
A0J47_RS00870	NZ_CP070624.1:168481-168843	type II secretion system minor pseudopilin GspI	3.21495	1.6848	2.44114e-35	1.14465e-34
A0J47_RS00875	NZ_CP070624.1:168840-169421	type II secretion system minor pseudopilin GspH	4.66154	2.22081	7.97357e-93	1.06384e-91
A0J47_RS00880	NZ_CP070624.1:169428-169868	type II secretion system major pseudopilin GspG	4.53756	2.18192	7.31282e-200	2.82484e-198
A0J47_RS00885	NZ_CP070624.1:169892-171112	type II secretion system inner membrane protein GspF	3.55399	1.82944	1.81778e-89	2.28264e-88
A0J47_RS00890	NZ_CP070624.1:171113-172618	type II secretion system ATPase GspE	3.1662	1.66275	1.31967e-85	1.57429e-84
A0J47_RS00895	NZ_CP070624.1:172618-174627	type II secretion system secretin GspD	2.80624	1.48864	8.80749e-75	8.71297e-74
A0J47_RS00900	NZ_CP070624.1:174667-175548	type II secretion system protein GspC	2.00074	1.00053	1.38844e-49	8.89653e-49
A0J47_RS00915	NZ_CP070624.1:177575-179206	phosphoenolpyruvate carboxykinase (ATP)	-2.13046	-1.09116	2.41456e-61	1.88336e-60
A0J47_RS00920	NZ_CP070624.1:179381-181336	AsmA family protein	-1.52136	-0.605357	4.22707e-16	1.17512e-15
A0J47_RS00925	NZ_CP070624.1:181294-182211	YiiD C-terminal domain-containing protein	-1.68441	-0.752245	3.67788e-32	1.60922e-31
A0J47_RS00930	NZ_CP070624.1:182251-182688	D-tyrosyl-tRNA(Tyr) deacylase	-1.83507	-0.875833	1.68997e-29	6.89591e-29
A0J47_RS00940	NZ_CP070624.1:183797-184444	DUF2959 domain-containing protein	2.35571	1.23616	2.07922e-46	1.22935e-45
A0J47_RS00950	NZ_CP070624.1:185172-187001	translational GTPase TypA	3.86321	1.9498	1.37218e-208	5.98447e-207
A0J47_RS00955	NZ_CP070624.1:187584-188993	glutamate--ammonia ligase	2.594	1.37518	3.9072e-92	5.17896e-91
A0J47_RS00975	NZ_CP070624.1:192469-193473	adenosine deaminase	-2.97978	-1.5752	9.70866e-86	1.1616e-84
A0J47_RS00995	NZ_CP070624.1:197970-198437	DUF2489 domain-containing protein	2.36376	1.24109	1.29077e-71	1.21189e-70
A0J47_RS01000	NZ_CP070624.1:198453-198998	GTPase-activating protein	2.51185	1.32875	3.40381e-56	2.44351e-55
A0J47_RS01005	NZ_CP070624.1:198998-199639	class I SAM-dependent methyltransferase	1.95632	0.968141	5.77063e-57	4.22485e-56
A0J47_RS01010	NZ_CP070624.1:200635-201252	cytochrome c4	1.99875	0.999099	2.18664e-40	1.1327e-39
A0J47_RS01035	NZ_CP070624.1:207789-208508	7-cyano-7-deazaguanine/7-aminomethyl-7-deazaguanine transporter	22.6544	4.50172	0	0
A0J47_RS01080	NZ_CP070624.1:218774-220027	diaminopimelate decarboxylase	-1.55357	-0.635591	1.55038e-23	5.37006e-23
A0J47_RS01085	NZ_CP070624.1:220067-220183	lipoprotein	-2.0116	-1.00834	2.25142e-20	7.20169e-20
A0J47_RS01120	NZ_CP070624.1:228128-228592	hypothetical protein	1.97429	0.981331	3.78587e-06	6.93562e-06
A0J47_RS01150	NZ_CP070624.1:234662-234871	cold-shock protein	2.10784	1.07576	1.22219e-31	5.28484e-31
A0J47_RS01155	NZ_CP070624.1:235183-236370	NAD(P)/FAD-dependent oxidoreductase	1.95141	0.964515	1.15116e-31	4.98835e-31
A0J47_RS01160	NZ_CP070624.1:236513-236851	universal stress protein UspB	-2.53614	-1.34263	7.09712e-72	6.67887e-71
A0J47_RS01165	NZ_CP070624.1:236935-237462	non-heme ferritin	-2.54308	-1.34658	7.23888e-123	1.32855e-121
A0J47_RS01170	NZ_CP070624.1:237717-238139	universal stress protein	-3.71106	-1.89183	1.38251e-153	3.24131e-152
A0J47_RS01195	NZ_CP070624.1:242309-243568	transcription termination factor Rho	1.80671	0.853363	1.20659e-52	8.17016e-52
A0J47_RS01215	NZ_CP070624.1:247085-247654	Crp/Fnr family transcriptional regulator	-1.89813	-0.92458	1.46127e-18	4.4363e-18
A0J47_RS01220	NZ_CP070624.1:247736-248206	GNAT family N-acetyltransferase	-1.78626	-0.836942	2.85079e-14	7.43111e-14
A0J47_RS01225	NZ_CP070624.1:248281-250323	oligopeptidase A	-1.71201	-0.775691	7.28782e-22	2.40712e-21
A0J47_RS01230	NZ_CP070624.1:250521-251360	23S rRNA (adenine(2030)-N(6))-methyltransferase RlmJ	4.23533	2.08247	1.30228e-139	2.64103e-138
A0J47_RS01245	NZ_CP070624.1:254688-256055	YjiH family protein	-2.23949	-1.16317	0.000322712	0.000519826
A0J47_RS01370	NZ_CP070624.1:286834-287100	DUF1488 domain-containing protein	-1.66949	-0.739409	9.47063e-12	2.21145e-11
A0J47_RS01375	NZ_CP070624.1:287107-287934	shikimate dehydrogenase	-1.61924	-0.695315	1.20014e-18	3.65174e-18
A0J47_RS01380	NZ_CP070624.1:287943-288854	oxygen-dependent coproporphyrinogen oxidase	-1.88042	-0.911055	4.09503e-29	1.65433e-28
A0J47_RS01385	NZ_CP070624.1:288858-289415	threonylcarbamoyl-AMP synthase	-1.6387	-0.712555	6.53933e-25	2.34929e-24
A0J47_RS01400	NZ_CP070624.1:291285-291842	topoisomerase DNA-binding C4 zinc finger domain-containing protein	-2.91938	-1.54566	5.07153e-177	1.57024e-175
A0J47_RS01405	NZ_CP070624.1:291953-292426	DUF494 domain-containing protein	-1.56569	-0.6468	6.2594e-25	2.25072e-24
A0J47_RS01410	NZ_CP070624.1:292429-293523	DNA-processing protein DprA	-2.07158	-1.05073	2.5283e-12	6.04696e-12
A0J47_RS01415	NZ_CP070624.1:293526-294584	LysM peptidoglycan-binding domain-containing protein	-1.58019	-0.6601	1.10626e-08	2.27189e-08
A0J47_RS01440	NZ_CP070624.1:299330-300775	TrkH family potassium uptake protein TrkG	1.76511	0.819759	7.93707e-39	4.00408e-38
A0J47_RS01445	NZ_CP070624.1:301289-302641	phosphatidylserine decarboxylase family protein	-1.94652	-0.960897	9.15399e-13	2.22994e-12
A0J47_RS01450	NZ_CP070624.1:302690-303349	hemolysin III family protein	-2.62125	-1.39026	2.60755e-82	2.90556e-81
A0J47_RS01455	NZ_CP070624.1:303515-304189	FadR family transcriptional regulator	-1.50892	-0.593518	1.25332e-11	2.90816e-11
A0J47_RS01510	NZ_CP070624.1:315408-316967	threonine ammonia-lyase, biosynthetic	-1.54399	-0.626663	2.18601e-30	9.0845e-30
A0J47_RS01515	NZ_CP070624.1:317043-317408	helix-turn-helix transcriptional regulator	-2.49195	-1.31727	1.54059e-21	5.04738e-21
A0J47_RS01520	NZ_CP070624.1:317658-318032	helix-turn-helix transcriptional regulator	-1.78863	-0.838851	7.97986e-11	1.78327e-10
A0J47_RS01525	NZ_CP070624.1:318274-320106	glutamine--fructose-6-phosphate transaminase (isomerizing)	7.49848	2.9066	1.7392e-41	9.23353e-41
A0J47_RS01530	NZ_CP070624.1:320124-320891	DeoR family transcriptional regulator	5.51277	2.46278	5.98693e-22	1.98715e-21
A0J47_RS01600	NZ_CP070624.1:332127-334016	tRNA uridine-5-carboxymethylaminomethyl(34) synthesis enzyme MnmG	1.53362	0.616938	1.94832e-25	7.10007e-25
A0J47_RS01605	NZ_CP070624.1:334453-334893	FMN-binding protein MioC	1.77574	0.828416	1.29811e-44	7.44716e-44
A0J47_RS01610	NZ_CP070624.1:335063-336430	tRNA uridine-5-carboxymethylaminomethyl(34) synthesis GTPase MnmE	1.64195	0.71541	1.63482e-28	6.48173e-28
A0J47_RS01615	NZ_CP070624.1:336566-338188	membrane protein insertase YidC	2.84884	1.51037	3.11879e-163	8.26785e-162
A0J47_RS01620	NZ_CP070624.1:338191-338448	membrane protein insertion efficiency factor YidD	4.08755	2.03124	1.65014e-72	1.57112e-71
A0J47_RS01625	NZ_CP070624.1:338415-338771	ribonuclease P protein component	3.18234	1.67009	5.18477e-167	1.42091e-165
A0J47_RS01630	NZ_CP070624.1:338784-338921	50S ribosomal protein L34	1.72101	0.783258	1.30137e-21	4.27745e-21
A0J47_RS01670	NZ_CP070624.1:347831-349081	valine--pyruvate transaminase	-2.30599	-1.20539	1.01975e-78	1.07992e-77
A0J47_RS01685	NZ_CP070624.1:352583-353272	OmpA family lipoprotein	3.1335	1.64778	4.81456e-100	6.99923e-99
A0J47_RS01695	NZ_CP070624.1:354250-354504	hypothetical protein	-2.6871	-1.42605	4.387e-36	2.09091e-35
A0J47_RS01715	NZ_CP070624.1:356224-357204	oxidoreductase	-1.52425	-0.608102	4.43988e-32	1.93844e-31
A0J47_RS01815	NZ_CP070624.1:378006-381122	multidrug efflux RND transporter permease subunit	1.54232	0.6251	6.10129e-28	2.3795e-27
A0J47_RS01830	NZ_CP070624.1:383021-385039	DNA helicase Rep	1.63851	0.712383	3.4657e-36	1.65765e-35
A0J47_RS01835	NZ_CP070624.1:385117-385527	cytochrome c5 family protein	2.62859	1.39429	1.2122e-43	6.8004e-43
A0J47_RS01865	NZ_CP070624.1:386620-387003	fluoride efflux transporter CrcB	-1.86842	-0.901822	5.90024e-27	2.24497e-26
A0J47_RS01870	NZ_CP070624.1:387222-387644	universal stress protein	-2.40979	-1.26891	1.42427e-44	8.14787e-44
A0J47_RS01880	NZ_CP070624.1:389887-391134	thiamine phosphate synthase	-1.82923	-0.871235	1.53805e-25	5.61506e-25
A0J47_RS01885	NZ_CP070624.1:391115-391900	HesA/MoeB/ThiF family protein	-1.84722	-0.885352	1.4308e-14	3.77575e-14
A0J47_RS01900	NZ_CP070624.1:392855-393967	2-iminoacetate synthase ThiH	-1.55958	-0.64116	5.41215e-10	1.17326e-09
A0J47_RS01905	NZ_CP070624.1:394065-395855	aminopeptidase P family protein	-2.06437	-1.0457	5.7027e-51	3.74274e-50
A0J47_RS01910	NZ_CP070624.1:396106-397308	multidrug effflux MFS transporter	2.2192	1.15004	3.00651e-42	1.62592e-41
A0J47_RS01945	NZ_CP070624.1:403491-403838	Sec-independent protein translocase subunit TatB	1.62049	0.696432	1.15299e-21	3.79895e-21
A0J47_RS01950	NZ_CP070624.1:403850-404605	Sec-independent protein translocase subunit TatC	1.93548	0.952692	6.57158e-64	5.33087e-63
A0J47_RS01970	NZ_CP070624.1:407588-407779	hypothetical protein	-1.90751	-0.931687	6.5903e-23	2.24247e-22
A0J47_RS01975	NZ_CP070624.1:407935-410232	arginine decarboxylase	-2.20392	-1.14007	2.14276e-29	8.72594e-29
A0J47_RS01980	NZ_CP070624.1:410423-411748	putrescine-ornithine antiporter	-1.87713	-0.908529	6.61583e-06	1.19261e-05
A0J47_RS02000	NZ_CP070624.1:415144-415602	EVE domain-containing protein	-1.5583	-0.639969	7.28502e-13	1.78754e-12
A0J47_RS02015	NZ_CP070624.1:417771-418388	homoserine/homoserine lactone efflux protein	2.58702	1.37129	9.17567e-35	4.26795e-34
A0J47_RS02035	NZ_CP070624.1:421203-422804	AbgT family transporter	2.6808	1.42266	1.27094e-34	5.89136e-34
A0J47_RS02040	NZ_CP070624.1:423278-424000	SDR family oxidoreductase	-1.60709	-0.684449	7.75196e-17	2.20182e-16
A0J47_RS02050	NZ_CP070624.1:425123-425455	DUF2500 domain-containing protein	-2.44456	-1.28957	0.00485663	0.00693854
A0J47_RS02060	NZ_CP070624.1:427129-427371	YecH family protein	-7.12865	-2.83363	6.68131e-160	1.72608e-158
A0J47_RS02090	NZ_CP070624.1:431523-432386	RNA polymerase sigma factor RpoH	-1.6163	-0.692699	1.12176e-16	3.16622e-16
A0J47_RS02105	NZ_CP070624.1:434495-435859	glycerol-3-phosphate transporter	-1.59262	-0.671399	4.1831e-11	9.46271e-11
A0J47_RS02110	NZ_CP070624.1:435996-436757	DeoR/GlpR family transcriptional regulator	-1.60004	-0.678112	2.85497e-37	1.40191e-36
A0J47_RS02115	NZ_CP070624.1:436974-438491	glycerol-3-phosphate dehydrogenase	-3.21349	-1.68414	1.40514e-28	5.57656e-28
A0J47_RS02135	NZ_CP070624.1:440652-443102	glycerol-3-phosphate 1-O-acyltransferase PlsB	2.35384	1.23502	1.43345e-56	1.03823e-55
A0J47_RS02145	NZ_CP070624.1:444248-445045	class I SAM-dependent methyltransferase	2.44005	1.28691	2.45921e-17	7.12469e-17
A0J47_RS02150	NZ_CP070624.1:445497-446144	DUF2778 domain-containing protein	1.80702	0.85361	8.7154e-25	3.12276e-24
A0J47_RS02155	NZ_CP070624.1:446689-447834	cytochrome c oxidase subunit II	-1.74581	-0.803895	0.00038539	0.000615652
A0J47_RS02160	NZ_CP070624.1:447893-449461	cytochrome c oxidase subunit I	-1.5542	-0.636175	0.00320027	0.00463251
A0J47_RS02170	NZ_CP070624.1:450077-450952	cytochrome c oxidase subunit 3	-1.9582	-0.969526	6.92369e-05	0.000117157
A0J47_RS02205	NZ_CP070624.1:456057-456440	3D domain-containing protein	2.84687	1.50937	1.74491e-81	1.91798e-80
A0J47_RS02210	NZ_CP070624.1:456526-457104	Fe-S biogenesis protein NfuA	1.50792	0.59256	2.86471e-27	1.10135e-26
A0J47_RS02215	NZ_CP070624.1:457191-457940	ComF family protein	-2.09185	-1.06478	0.00310243	0.00449762
A0J47_RS02230	NZ_CP070624.1:459458-461788	RNA-binding transcriptional accessory protein	1.98381	0.98827	1.47234e-52	9.93645e-52
A0J47_RS02250	NZ_CP070624.1:465053-466459	uracil-xanthine permease	1.87585	0.907541	5.19319e-07	9.93097e-07
A0J47_RS02275	NZ_CP070624.1:472121-472747	guanylate kinase	3.372	1.7536	1.19167e-149	2.64122e-148
A0J47_RS02290	NZ_CP070624.1:474908-475549	orotate phosphoribosyltransferase	-1.61525	-0.691759	9.30896e-53	6.3139e-52
A0J47_RS02295	NZ_CP070624.1:475638-476228	nucleoid occlusion factor SlmA	1.55027	0.632523	1.50155e-31	6.47214e-31
A0J47_RS02315	NZ_CP070624.1:479235-479471	MULTISPECIES: 50S ribosomal protein L28	2.69806	1.43192	3.96617e-101	5.8075e-100
A0J47_RS02320	NZ_CP070624.1:479486-479653	MULTISPECIES: 50S ribosomal protein L33	2.75877	1.46403	1.07505e-58	8.03023e-58
A0J47_RS02325	NZ_CP070624.1:479785-480264	hypothetical protein	1.79477	0.843801	1.40118e-12	3.38084e-12
A0J47_RS02330	NZ_CP070624.1:480289-481098	bifunctional DNA-formamidopyrimidine glycosylase/DNA-(apurinic or apyrimidinic site) lyase	-1.75802	-0.813952	4.27936e-29	1.72707e-28
A0J47_RS02335	NZ_CP070624.1:481234-482238	NAD-dependent epimerase	-1.57115	-0.651817	5.278e-28	2.06239e-27
A0J47_RS02340	NZ_CP070624.1:482282-483013	acyltransferase	1.53249	0.615878	4.62403e-11	1.04311e-10
A0J47_RS02430	NZ_CP070624.1:500412-500852	rhodanese-like domain-containing protein	1.52351	0.607395	2.1989e-24	7.80293e-24
A0J47_RS02455	NZ_CP070624.1:504022-505383	envelope stress sensor histidine kinase CpxA	-1.55854	-0.640197	8.13818e-12	1.908e-11
A0J47_RS02460	NZ_CP070624.1:505383-506072	response regulator	-1.80481	-0.851845	3.28287e-20	1.04598e-19
A0J47_RS02465	NZ_CP070624.1:506263-506748	CpxP family protein	-1.5833	-0.662938	2.54143e-17	7.35763e-17
A0J47_RS02505	NZ_CP070624.1:514269-515120	aquaporin	-1.52253	-0.606472	2.25864e-05	3.95042e-05
A0J47_RS02510	NZ_CP070624.1:515748-515990	cell division protein ZapB	-1.55458	-0.636528	1.76108e-22	5.90325e-22
A0J47_RS02515	NZ_CP070624.1:516078-516563	ribonuclease E activity regulator RraA	-1.54161	-0.624436	1.54787e-33	7.00686e-33
A0J47_RS02540	NZ_CP070624.1:520782-521786	DNA-binding transcriptional regulator CytR	-2.19309	-1.13296	1.09075e-83	1.25684e-82
A0J47_RS02550	NZ_CP070624.1:524434-524646	50S ribosomal protein L31	3.84509	1.94302	1.71625e-103	2.63679e-102
A0J47_RS02560	NZ_CP070624.1:526680-526997	met regulon transcriptional regulator MetJ	1.57883	0.658855	9.33509e-27	3.52872e-26
A0J47_RS02565	NZ_CP070624.1:527285-528448	O-succinylhomoserine (thiol)-lyase	-2.32964	-1.22011	2.50566e-103	3.82066e-102
A0J47_RS02580	NZ_CP070624.1:532675-533688	N-acetyl-gamma-glutamyl-phosphate reductase	-2.00046	-1.00033	6.51533e-09	1.35103e-08
A0J47_RS02585	NZ_CP070624.1:533698-534480	acetylglutamate kinase	-2.24296	-1.16541	8.7798e-15	2.32903e-14
A0J47_RS02590	NZ_CP070624.1:534558-535769	argininosuccinate synthase	-2.34182	-1.22763	1.73926e-41	9.23353e-41
A0J47_RS02595	NZ_CP070624.1:535872-537749	argininosuccinate lyase	-2.78903	-1.47977	1.32436e-109	2.15727e-108
A0J47_RS02610	NZ_CP070624.1:540264-541163	DNA-binding transcriptional regulator OxyR	-2.33921	-1.22602	6.19108e-53	4.22034e-52
A0J47_RS02620	NZ_CP070624.1:543976-544974	type IV pilus assembly protein PilM	-1.61172	-0.688603	0.00304987	0.00442585
A0J47_RS02625	NZ_CP070624.1:544971-545612	PilN domain-containing protein	-1.55503	-0.636939	0.00210273	0.00312634
A0J47_RS02660	NZ_CP070624.1:552062-552904	adenine-specific DNA-methyltransferase	1.85628	0.892416	2.70561e-56	1.94573e-55
A0J47_RS02695	NZ_CP070624.1:559344-560564	aspartate aminotransferase family protein	-2.1899	-1.13087	2.07653e-91	2.70817e-90
A0J47_RS02700	NZ_CP070624.1:560669-561688	arginine N-succinyltransferase	-2.28028	-1.18921	1.8627e-61	1.45571e-60
A0J47_RS02705	NZ_CP070624.1:561699-563162	succinylglutamate-semialdehyde dehydrogenase	-2.35133	-1.23348	9.51692e-41	4.96152e-40
A0J47_RS02710	NZ_CP070624.1:563193-563999	DUF1338 domain-containing protein	-2.77075	-1.47028	1.68009e-64	1.37944e-63
A0J47_RS02715	NZ_CP070624.1:564101-564283	hypothetical protein	-2.38905	-1.25644	1.61155e-30	6.73861e-30
A0J47_RS02725	NZ_CP070624.1:565460-565864	OsmC family protein	-2.08965	-1.06326	4.48327e-40	2.30179e-39
A0J47_RS02730	NZ_CP070624.1:565914-566783	phosphoribulokinase	-1.69842	-0.76419	5.34899e-11	1.20397e-10
A0J47_RS02750	NZ_CP070624.1:570481-571062	glutathione-regulated potassium-efflux system ancillary protein KefG	-1.65129	-0.723597	8.26603e-16	2.26841e-15
A0J47_RS02770	NZ_CP070624.1:573845-574066	SlyX family protein	1.60589	0.683372	1.93626e-13	4.89078e-13
A0J47_RS02805	NZ_CP070624.1:578267-578641	MULTISPECIES: 30S ribosomal protein S12	3.20765	1.68152	1.48857e-124	2.74438e-123
A0J47_RS02810	NZ_CP070624.1:578742-579212	30S ribosomal protein S7	2.97671	1.57372	6.83911e-146	1.44476e-144
A0J47_RS02815	NZ_CP070624.1:579309-581414	elongation factor G	2.57524	1.36471	1.97249e-63	1.58111e-62
A0J47_RS02820	NZ_CP070624.1:581514-582698	elongation factor Tu	1.53141	0.614861	5.41605e-16	1.50051e-15
A0J47_RS02825	NZ_CP070624.1:583211-583522	30S ribosomal protein S10	2.92385	1.54787	1.14203e-80	1.23522e-79
A0J47_RS02830	NZ_CP070624.1:583537-584166	50S ribosomal protein L3	2.94444	1.55799	2.44668e-48	1.50816e-47
A0J47_RS02835	NZ_CP070624.1:584183-584785	50S ribosomal protein L4	2.98127	1.57593	3.29012e-85	3.85686e-84
A0J47_RS02840	NZ_CP070624.1:584782-585084	50S ribosomal protein L23	2.97187	1.57137	9.318e-86	1.11816e-84
A0J47_RS02845	NZ_CP070624.1:585103-585927	50S ribosomal protein L2	2.87496	1.52354	1.05141e-50	6.85612e-50
A0J47_RS02850	NZ_CP070624.1:585946-586224	MULTISPECIES: 30S ribosomal protein S19	2.80948	1.4903	3.40299e-63	2.71703e-62
A0J47_RS02855	NZ_CP070624.1:586239-586571	MULTISPECIES: 50S ribosomal protein L22	2.88238	1.52726	1.33529e-70	1.2337e-69
A0J47_RS02860	NZ_CP070624.1:586591-587289	30S ribosomal protein S3	2.90662	1.53934	8.57768e-65	7.07136e-64
A0J47_RS02865	NZ_CP070624.1:587301-587711	50S ribosomal protein L16	2.70732	1.43687	1.31711e-41	7.03846e-41
A0J47_RS02870	NZ_CP070624.1:587711-587902	50S ribosomal protein L29	2.83318	1.50242	5.46145e-66	4.60533e-65
A0J47_RS02875	NZ_CP070624.1:587902-588156	30S ribosomal protein S17	2.88707	1.52961	3.24302e-90	4.16256e-89
A0J47_RS02880	NZ_CP070624.1:588325-588696	50S ribosomal protein L14	3.04745	1.6076	2.59122e-53	1.77533e-52
A0J47_RS02885	NZ_CP070624.1:588709-589020	50S ribosomal protein L24	2.7091	1.43781	1.34221e-35	6.34499e-35
A0J47_RS02890	NZ_CP070624.1:589036-589575	50S ribosomal protein L5	2.78361	1.47696	1.7394e-54	1.21429e-53
A0J47_RS02895	NZ_CP070624.1:589591-589896	30S ribosomal protein S14	3.23402	1.69333	3.12978e-36	1.49875e-35
A0J47_RS02900	NZ_CP070624.1:589932-590324	30S ribosomal protein S8	2.85991	1.51597	1.61331e-69	1.45737e-68
A0J47_RS02905	NZ_CP070624.1:590337-590870	MULTISPECIES: 50S ribosomal protein L6	2.88244	1.52729	1.6736e-73	1.62008e-72
A0J47_RS02910	NZ_CP070624.1:590880-591233	50S ribosomal protein L18	3.06186	1.61441	1.23855e-45	7.26997e-45
A0J47_RS02915	NZ_CP070624.1:591246-591743	30S ribosomal protein S5	2.88067	1.5264	2.54041e-38	1.2784e-37
A0J47_RS02920	NZ_CP070624.1:591749-591928	MULTISPECIES: 50S ribosomal protein L30	2.46448	1.30128	1.79224e-29	7.30584e-29
A0J47_RS02925	NZ_CP070624.1:591934-592368	50S ribosomal protein L15	2.5486	1.34971	8.62133e-47	5.11979e-46
A0J47_RS02930	NZ_CP070624.1:592391-593716	preprotein translocase subunit SecY	2.43875	1.28614	3.50417e-68	3.10325e-67
A0J47_RS02935	NZ_CP070624.1:593746-593859	MULTISPECIES: 50S ribosomal protein L36	2.51437	1.3302	2.55645e-26	9.5743e-26
A0J47_RS02940	NZ_CP070624.1:594005-594361	30S ribosomal protein S13	1.97854	0.984436	1.21277e-32	5.37007e-32
A0J47_RS02945	NZ_CP070624.1:594381-594770	MULTISPECIES: 30S ribosomal protein S11	2.34401	1.22898	1.17392e-28	4.67722e-28
A0J47_RS02950	NZ_CP070624.1:594804-595424	30S ribosomal protein S4	2.10534	1.07406	6.13057e-28	2.38863e-27
A0J47_RS02955	NZ_CP070624.1:595448-596437	DNA-directed RNA polymerase subunit alpha	2.08962	1.06324	4.88644e-43	2.70387e-42
A0J47_RS02960	NZ_CP070624.1:596471-596857	50S ribosomal protein L17	2.42875	1.28022	9.8902e-56	7.03766e-55
A0J47_RS02970	NZ_CP070624.1:597897-599369	response regulator	-2.02367	-1.01698	5.99341e-15	1.6014e-14
A0J47_RS02975	NZ_CP070624.1:599372-600049	hypothetical protein	-2.3741	-1.24738	2.62999e-06	4.85317e-06
A0J47_RS02995	NZ_CP070624.1:603872-605650	sugar transferase	-1.83705	-0.877393	3.80232e-06	6.96263e-06
A0J47_RS03000	NZ_CP070624.1:605647-606717	glycosyltransferase	-1.9394	-0.955613	1.6018e-06	2.98846e-06
A0J47_RS03015	NZ_CP070624.1:608610-609713	hypothetical protein	-1.69762	-0.763514	0.00112625	0.0017238
A0J47_RS03105	NZ_CP070624.1:625383-626324	homoserine O-succinyltransferase	-2.08385	-1.05925	2.3274e-47	1.40058e-46
A0J47_RS03115	NZ_CP070624.1:627931-631596	methionine synthase	-1.51549	-0.599784	8.30609e-34	3.78959e-33
A0J47_RS03120	NZ_CP070624.1:631657-633036	lysine-sensitive aspartokinase 3	-2.70127	-1.43364	3.33162e-92	4.43051e-91
A0J47_RS03125	NZ_CP070624.1:633587-634705	alanine--glyoxylate aminotransferase family protein	-4.10444	-2.03719	1.93075e-260	1.28379e-258
A0J47_RS03155	NZ_CP070624.1:643992-644627	type 4a pilus biogenesis protein PilO	1.71696	0.77986	7.10166e-17	2.02136e-16
A0J47_RS03160	NZ_CP070624.1:644656-644943	hypothetical protein	1.5254	0.609188	9.52831e-05	0.000159896
A0J47_RS03165	NZ_CP070624.1:644957-646654	pilus (MSHA type) biogenesis protein MshL	1.96682	0.975863	3.58332e-44	2.03557e-43
A0J47_RS03170	NZ_CP070624.1:646658-647506	AAA family ATPase	2.07599	1.0538	6.86064e-21	2.21904e-20
A0J47_RS03175	NZ_CP070624.1:647503-648669	tetratricopeptide repeat protein	2.18169	1.12545	1.37829e-22	4.64314e-22
A0J47_RS03180	NZ_CP070624.1:648674-650389	type II/IV secretion system protein	2.80155	1.48623	3.56905e-64	2.91856e-63
A0J47_RS03185	NZ_CP070624.1:650399-651616	type II secretion system F family protein	3.05175	1.60963	4.18164e-56	2.9966e-55
A0J47_RS03190	NZ_CP070624.1:651606-652076	hypothetical protein	2.84614	1.50901	3.67691e-36	1.7566e-35
A0J47_RS03210	NZ_CP070624.1:653792-654448	prepilin-type N-terminal cleavage/methylation domain-containing protein	1.52891	0.612507	3.26736e-06	5.99386e-06
A0J47_RS03215	NZ_CP070624.1:654448-655173	prepilin-type N-terminal cleavage/methylation domain-containing protein	1.55126	0.633441	2.82715e-06	5.20751e-06
A0J47_RS03220	NZ_CP070624.1:655163-655588	MshP protein	1.74504	0.80326	3.3378e-05	5.76336e-05
A0J47_RS03235	NZ_CP070624.1:660989-661951	rod shape-determining protein MreC	1.61395	0.690592	1.62725e-35	7.6835e-35
A0J47_RS03300	NZ_CP070624.1:676169-676456	ribosome hibernation promoting factor	-3.64723	-1.8668	3.29276e-173	9.60824e-172
A0J47_RS03305	NZ_CP070624.1:676493-677956	RNA polymerase factor sigma-54	-1.81675	-0.861364	4.29372e-64	3.49004e-63
A0J47_RS03380	NZ_CP070624.1:688758-690125	Do family serine endopeptidase	4.26019	2.09092	3.27788e-17	9.46269e-17
A0J47_RS03385	NZ_CP070624.1:690239-690700	DUF1043 family protein	-2.09643	-1.06794	1.91472e-27	7.38927e-27
A0J47_RS03395	NZ_CP070624.1:692228-692656	50S ribosomal protein L13	3.1288	1.64561	6.91182e-144	1.43766e-142
A0J47_RS03400	NZ_CP070624.1:692672-693064	30S ribosomal protein S9	3.68056	1.87993	7.21665e-92	9.50349e-91
A0J47_RS03405	NZ_CP070624.1:693479-694072	ubiquinol-cytochrome c reductase iron-sulfur subunit	1.82848	0.870646	1.75347e-14	4.59734e-14
A0J47_RS03445	NZ_CP070624.1:699115-700002	carboxylating nicotinate-nucleotide diphosphorylase	-1.68205	-0.750221	1.53611e-37	7.58886e-37
A0J47_RS03450	NZ_CP070624.1:700052-701974	penicillin-binding protein activator	1.51189	0.596356	6.44413e-15	1.71957e-14
A0J47_RS03470	NZ_CP070624.1:704599-704922	cell division protein FtsL	1.64541	0.718451	2.1499e-09	4.55828e-09
A0J47_RS03475	NZ_CP070624.1:704925-706655	peptidoglycan glycosyltransferase FtsI	1.59607	0.674527	3.74447e-14	9.73562e-14
A0J47_RS03500	NZ_CP070624.1:711996-713300	cell division protein FtsW	1.62247	0.698188	7.32333e-19	2.24346e-18
A0J47_RS03530	NZ_CP070624.1:719609-720526	UDP-3-O-acyl-N-acetylglucosamine deacetylase	1.55084	0.633054	2.10039e-30	8.73764e-30
A0J47_RS03545	NZ_CP070624.1:724488-724895	8-oxo-dGTP diphosphatase MutT	-1.60731	-0.684644	2.08795e-32	9.18515e-32
A0J47_RS03550	NZ_CP070624.1:724976-725185	DNA gyrase inhibitor YacG	-1.5668	-0.647825	1.55784e-11	3.59625e-11
A0J47_RS03555	NZ_CP070624.1:725194-725931	cell division protein ZapD	-1.65628	-0.727944	1.15384e-30	4.85978e-30
A0J47_RS03590	NZ_CP070624.1:732358-733131	pyruvate dehydrogenase complex transcriptional repressor PdhR	2.29627	1.19929	5.87978e-23	2.00575e-22
A0J47_RS03595	NZ_CP070624.1:733212-735872	pyruvate dehydrogenase (acetyl-transferring), homodimeric type	3.12924	1.64581	2.31387e-52	1.55898e-51
A0J47_RS03600	NZ_CP070624.1:735885-737762	pyruvate dehydrogenase complex dihydrolipoyllysine-residue acetyltransferase	2.52375	1.33557	1.98225e-28	7.81341e-28
A0J47_RS03605	NZ_CP070624.1:737940-739370	dihydrolipoyl dehydrogenase	2.38205	1.2522	1.46433e-31	6.31844e-31
A0J47_RS03610	NZ_CP070624.1:739454-739999	hypothetical protein	-1.94495	-0.959734	1.20261e-07	2.37369e-07
A0J47_RS03620	NZ_CP070624.1:742270-744183	methyl-accepting chemotaxis protein	1.60246	0.680285	6.36216e-11	1.42884e-10
A0J47_RS03630	NZ_CP070624.1:747291-748424	glycerate kinase	1.84904	0.886776	0.00361256	0.00521257
A0J47_RS03635	NZ_CP070624.1:748435-749700	GntP family permease	2.17841	1.12328	0.00960358	0.0133764
A0J47_RS03660	NZ_CP070624.1:753419-754432	Fe(3+) ABC transporter substrate-binding protein	18.7429	4.22827	0	0
A0J47_RS03665	NZ_CP070624.1:754588-756213	iron ABC transporter permease	1.93841	0.954871	4.83745e-34	2.21953e-33
A0J47_RS03670	NZ_CP070624.1:756216-757253	ABC transporter ATP-binding protein	1.54085	0.62373	4.72428e-15	1.26899e-14
A0J47_RS03675	NZ_CP070624.1:757327-757923	TetR/AcrR family transcriptional regulator	-1.61136	-0.688281	1.77996e-14	4.66378e-14
A0J47_RS03690	NZ_CP070624.1:759525-760448	ABC transporter ATP-binding protein	-1.83834	-0.878407	2.16419e-49	1.37156e-48
A0J47_RS03695	NZ_CP070624.1:760445-761215	ABC transporter permease	-2.00089	-1.00064	3.36209e-45	1.95648e-44
A0J47_RS03700	NZ_CP070624.1:761331-762221	pantoate--beta-alanine ligase	2.42861	1.28013	5.56163e-54	3.84292e-53
A0J47_RS03705	NZ_CP070624.1:762231-763025	3-methyl-2-oxobutanoate hydroxymethyltransferase	2.3775	1.24944	6.69438e-61	5.17189e-60
A0J47_RS03715	NZ_CP070624.1:763532-764980	polynucleotide adenylyltransferase PcnB	2.16298	1.11302	6.41713e-45	3.71827e-44
A0J47_RS03720	NZ_CP070624.1:765037-765927	tRNA glutamyl-Q(34) synthetase GluQRS	3.18881	1.67302	1.55855e-115	2.68999e-114
A0J47_RS03725	NZ_CP070624.1:766193-766642	RNA polymerase-binding protein DksA	2.18088	1.12491	5.82202e-62	4.57638e-61
A0J47_RS03790	NZ_CP070624.1:774542-775021	hypothetical protein	1.99365	0.995415	0.0245578	0.0325512
A0J47_RS03840	NZ_CP070624.1:776484-776756	oxidative damage protection protein	-2.22438	-1.1534	3.99923e-26	1.48679e-25
A0J47_RS03850	NZ_CP070624.1:778148-778885	tRNA (guanosine(46)-N7)-methyltransferase TrmB	2.50533	1.325	3.2745e-119	5.79972e-118
A0J47_RS03915	NZ_CP070624.1:788345-789292	glutathione synthase	-1.63641	-0.710535	3.04307e-24	1.07515e-23
A0J47_RS03935	NZ_CP070624.1:791596-792750	methionine adenosyltransferase	6.39092	2.67602	0	0
A0J47_RS03950	NZ_CP070624.1:796583-797746	phosphoglycerate kinase	-1.51451	-0.598854	5.01047e-19	1.54779e-18
A0J47_RS03965	NZ_CP070624.1:800282-800812	YbaK/EbsC family protein	-3.8299	-1.9373	4.48194e-54	3.10748e-53
A0J47_RS03970	NZ_CP070624.1:801059-801787	oxidative stress defense protein	-1.91032	-0.933813	9.02546e-24	3.15037e-23
A0J47_RS03975	NZ_CP070624.1:801855-803084	phosphoglycerate dehydrogenase	-2.95677	-1.56402	3.74215e-246	2.10808e-244
A0J47_RS03985	NZ_CP070624.1:804236-804817	5-formyltetrahydrofolate cyclo-ligase	-3.0772	-1.62162	1.35745e-63	1.09026e-62
A0J47_RS03995	NZ_CP070624.1:805142-805444	cell division protein ZapA	-1.6013	-0.679243	7.61897e-18	2.25237e-17
A0J47_RS04000	NZ_CP070624.1:805771-806346	YecA family protein	-1.88086	-0.911392	1.25312e-56	9.10868e-56
A0J47_RS04015	NZ_CP070624.1:808913-809308	glycine cleavage system protein GcvH	-2.70363	-1.4349	3.22619e-19	1.00118e-18
A0J47_RS04030	NZ_CP070624.1:810419-810892	hypothetical protein	-1.87843	-0.909524	7.86245e-06	1.40671e-05
A0J47_RS04035	NZ_CP070624.1:810889-811083	(Na+)-NQR maturation NqrM	-1.95026	-0.963667	7.26101e-05	0.000122609
A0J47_RS04060	NZ_CP070624.1:814456-814716	succinate dehydrogenase assembly factor 2	-3.15738	-1.65873	9.75315e-37	4.73758e-36
A0J47_RS04065	NZ_CP070624.1:814685-815137	hypothetical protein	-3.34462	-1.74184	1.02756e-19	3.23334e-19
A0J47_RS04070	NZ_CP070624.1:815185-816801	L-aspartate oxidase	-2.07415	-1.05252	4.75017e-86	5.73413e-85
A0J47_RS04080	NZ_CP070624.1:817817-818467	anti-sigma E factor	1.6496	0.722113	1.07011e-10	2.38613e-10
A0J47_RS04095	NZ_CP070624.1:820037-821833	elongation factor 4	1.90402	0.92905	2.17783e-53	1.49463e-52
A0J47_RS04100	NZ_CP070624.1:821982-822872	signal peptidase I	1.6508	0.723166	1.86546e-30	7.77626e-30
A0J47_RS04105	NZ_CP070624.1:822883-823557	ribonuclease III	1.95427	0.966631	3.6412e-41	1.91553e-40
A0J47_RS04110	NZ_CP070624.1:823554-824459	GTPase Era	2.24968	1.16972	1.36326e-55	9.68371e-55
A0J47_RS04140	NZ_CP070624.1:830676-832895	GTP diphosphokinase	-1.90204	-0.92755	3.23312e-61	2.50258e-60
A0J47_RS04150	NZ_CP070624.1:833991-835631	CTP synthase	2.00377	1.00272	8.28849e-44	4.67568e-43
A0J47_RS04225	NZ_CP070624.1:852822-853019	carbon storage regulator CsrA	-1.50682	-0.591504	0.0185997	0.0250466
A0J47_RS04315	NZ_CP070624.1:855642-856595	NADP-dependent oxidoreductase	-2.71057	-1.4386	1.41511e-114	2.40154e-113
A0J47_RS04320	NZ_CP070624.1:856616-857062	DedA family protein	-2.05166	-1.03679	4.61688e-28	1.80753e-27
A0J47_RS04335	NZ_CP070624.1:861765-862376	hypothetical protein	-2.25266	-1.17163	1.93994e-85	2.29399e-84
A0J47_RS04340	NZ_CP070624.1:862415-862930	S-ribosylhomocysteine lyase	-1.76669	-0.82105	3.73124e-37	1.82998e-36
A0J47_RS04360	NZ_CP070624.1:866892-867143	30S ribosomal protein S16	3.18091	1.66944	7.37003e-64	5.96663e-63
A0J47_RS04365	NZ_CP070624.1:867170-867703	ribosome maturation factor RimM	3.1339	1.64796	5.70889e-149	1.24491e-147
A0J47_RS04370	NZ_CP070624.1:867730-868476	tRNA (guanosine(37)-N1)-methyltransferase TrmD	2.94802	1.55975	1.14561e-175	3.52015e-174
A0J47_RS04375	NZ_CP070624.1:868513-868863	50S ribosomal protein L19	2.98029	1.57545	2.36191e-153	5.5057e-152
A0J47_RS04385	NZ_CP070624.1:869631-871109	carbon starvation protein A	1.53505	0.618285	7.02534e-08	1.4023e-07
A0J47_RS04390	NZ_CP070624.1:871344-871727	DUF2799 domain-containing protein	-1.57755	-0.657686	1.5064e-12	3.62609e-12
A0J47_RS04415	NZ_CP070624.1:876613-877785	prephenate dehydratase	-4.81039	-2.26615	8.09601e-254	4.90111e-252
A0J47_RS04420	NZ_CP070624.1:877863-878222	ribosome-associated translation inhibitor RaiA	-11.0427	-3.46502	2.2193e-185	7.37826e-184
A0J47_RS04475	NZ_CP070624.1:890444-891058	trimeric intracellular cation channel family protein	-2.78524	-1.4778	1.96704e-23	6.77851e-23
A0J47_RS04480	NZ_CP070624.1:891261-892661	glutamate decarboxylase	-3.09043	-1.62781	2.33801e-64	1.91575e-63
A0J47_RS04485	NZ_CP070624.1:892673-893632	glutaminase A	-2.98628	-1.57835	1.3982e-17	4.09761e-17
A0J47_RS04490	NZ_CP070624.1:893643-895169	amino acid permease	-3.97172	-1.98976	2.64925e-151	5.96965e-150
A0J47_RS04495	NZ_CP070624.1:895716-896747	2,3,4,5-tetrahydropyridine-2,6-dicarboxylate N-succinyltransferase	-1.74361	-0.802078	6.76079e-43	3.72073e-42
A0J47_RS04500	NZ_CP070624.1:897083-897385	YebG family protein	1.85974	0.895105	1.1163e-58	8.32299e-58
A0J47_RS04510	NZ_CP070624.1:898153-899040	LysR family transcriptional regulator	-1.90873	-0.932613	5.85322e-58	4.31648e-57
A0J47_RS04535	NZ_CP070624.1:910104-910538	DUF302 domain-containing protein	-1.74748	-0.805277	7.13724e-06	1.28205e-05
A0J47_RS04540	NZ_CP070624.1:910549-911874	amino-acid N-acetyltransferase	-1.69789	-0.763744	0.0125215	0.0171753
A0J47_RS04545	NZ_CP070624.1:912289-913431	murein transglycosylase A	1.7688	0.822771	2.77447e-13	6.94217e-13
A0J47_RS04550	NZ_CP070624.1:913536-914339	tRNA cyclic N6-threonylcarbamoyladenosine(37) synthase TcdA	3.62052	1.8562	7.69966e-147	1.63507e-145
A0J47_RS04555	NZ_CP070624.1:914428-914604	hypothetical protein	-2.85031	-1.51112	0.00218475	0.00323879
A0J47_RS04560	NZ_CP070624.1:915147-915542	hypothetical protein	-24.6934	-4.62606	7.96891e-96	1.10314e-94
A0J47_RS04565	NZ_CP070624.1:915686-915964	hypothetical protein	-5.65934	-2.50063	1.7195e-49	1.09486e-48
A0J47_RS04570	NZ_CP070624.1:915992-916417	cysteine desulfurase sulfur acceptor subunit CsdE	1.66401	0.734663	7.0569e-09	1.4596e-08
A0J47_RS04595	NZ_CP070624.1:920045-921133	23S rRNA (cytidine(2498)-2\\'-O)-methyltransferase RlmM	1.95748	0.969	1.31896e-63	1.06145e-62
A0J47_RS04600	NZ_CP070624.1:921190-921966	flap endonuclease Xni	-1.58041	-0.660298	4.45211e-15	1.19746e-14
A0J47_RS04605	NZ_CP070624.1:922038-923414	LOG family protein	-5.48962	-2.45671	2.23181e-290	1.84739e-288
A0J47_RS04635	NZ_CP070624.1:930040-930306	hypothetical protein	-1.87571	-0.907438	4.08154e-18	1.22175e-17
A0J47_RS04640	NZ_CP070624.1:930323-930553	DUF2789 domain-containing protein	-2.56169	-1.3571	6.63192e-07	1.26109e-06
A0J47_RS04650	NZ_CP070624.1:935275-936795	nitric oxide reductase transcriptional regulator NorR	-1.6471	-0.719929	4.10643e-10	8.92586e-10
A0J47_RS04655	NZ_CP070624.1:936781-937104	DUF3301 domain-containing protein	-1.50966	-0.594226	6.78735e-08	1.35613e-07
A0J47_RS04660	NZ_CP070624.1:937108-938148	DUF3549 family protein	-1.74332	-0.801839	3.96425e-36	1.89165e-35
A0J47_RS04665	NZ_CP070624.1:938297-938614	YqcC family protein	2.32568	1.21765	9.55591e-17	2.70473e-16
A0J47_RS04670	NZ_CP070624.1:938616-939395	tRNA pseudouridine(65) synthase TruC	2.23667	1.16135	4.42994e-32	1.93619e-31
A0J47_RS04675	NZ_CP070624.1:939493-939954	flavodoxin	-1.55934	-0.640937	1.21046e-17	3.5577e-17
A0J47_RS04690	NZ_CP070624.1:943936-944661	30S ribosomal protein S2	3.81609	1.93209	5.5495e-188	1.90752e-186
A0J47_RS04695	NZ_CP070624.1:944775-945620	elongation factor Ts	3.21486	1.68476	8.75996e-136	1.72478e-134
A0J47_RS04700	NZ_CP070624.1:945713-946441	UMP kinase	3.14578	1.65342	6.22211e-154	1.47584e-152
A0J47_RS04705	NZ_CP070624.1:946501-947058	ribosome recycling factor	2.29626	1.19929	8.67038e-91	1.12715e-89
A0J47_RS04710	NZ_CP070624.1:947139-947903	isoprenyl transferase	2.24669	1.1678	1.58726e-64	1.30587e-63
A0J47_RS04715	NZ_CP070624.1:948009-948857	phosphatidate cytidylyltransferase	1.81921	0.863314	1.22121e-62	9.6932e-62
A0J47_RS04780	NZ_CP070624.1:964926-965837	D-alanine--D-alanine ligase	-1.73294	-0.793219	2.54881e-15	6.89657e-15
A0J47_RS04790	NZ_CP070624.1:967318-967506	DUF4250 domain-containing protein	-1.75324	-0.81002	8.25206e-16	2.2661e-15
A0J47_RS04795	NZ_CP070624.1:967510-967713	YaeP family protein	-2.09245	-1.06519	2.61078e-34	1.20745e-33
A0J47_RS04805	NZ_CP070624.1:968910-970628	proline--tRNA ligase	2.39439	1.25966	2.92529e-68	2.59627e-67
A0J47_RS04830	NZ_CP070624.1:972958-973644	ABC transporter permease	1.92262	0.943072	7.20801e-40	3.69604e-39
A0J47_RS04835	NZ_CP070624.1:973634-974668	methionine ABC transporter ATP-binding protein MetN	1.89581	0.922815	5.22324e-23	1.78329e-22
A0J47_RS04935	NZ_CP070624.1:992460-993251	class I SAM-dependent methyltransferase	-2.77286	-1.47137	1.63421e-65	1.35827e-64
A0J47_RS04950	NZ_CP070624.1:994492-995727	TIGR03503 family protein	1.62776	0.702889	9.99213e-25	3.56761e-24
A0J47_RS04985	NZ_CP070624.1:1003945-1004571	uracil phosphoribosyltransferase	3.93578	1.97665	3.22767e-211	1.47095e-209
A0J47_RS04990	NZ_CP070624.1:1004634-1005068	MarR family transcriptional regulator	1.53161	0.615051	9.18488e-08	1.82349e-07
A0J47_RS05005	NZ_CP070624.1:1009662-1010927	uracil-xanthine permease	4.91717	2.29783	9.60177e-162	2.49646e-160
A0J47_RS05015	NZ_CP070624.1:1012488-1012919	DUF2069 domain-containing protein	-1.68349	-0.751458	1.39916e-11	3.23731e-11
A0J47_RS05020	NZ_CP070624.1:1012959-1013534	NAD(P)H:quinone oxidoreductase	-1.63427	-0.708645	4.51044e-18	1.34418e-17
A0J47_RS05025	NZ_CP070624.1:1013535-1013885	arsenate reductase (glutaredoxin)	-1.9569	-0.968568	8.04318e-26	2.96036e-25
A0J47_RS05030	NZ_CP070624.1:1013894-1015357	M48 family metallopeptidase	-1.71992	-0.782343	3.15961e-19	9.8202e-19
A0J47_RS05040	NZ_CP070624.1:1015793-1016872	AI-2E family transporter	1.54505	0.62765	5.38165e-14	1.3912e-13
A0J47_RS05050	NZ_CP070624.1:1018195-1018662	thioredoxin-dependent thiol peroxidase	-1.75654	-0.812737	5.9368e-56	4.24685e-55
A0J47_RS05055	NZ_CP070624.1:1018690-1019247	glycine cleavage system transcriptional repressor	-2.28555	-1.19254	1.33477e-86	1.62578e-85
A0J47_RS05060	NZ_CP070624.1:1019551-1020429	4-hydroxy-tetrahydrodipicolinate synthase	-1.68148	-0.749731	1.25528e-40	6.52743e-40
A0J47_RS05090	NZ_CP070624.1:1025171-1026040	septal ring lytic transglycosylase RlpA family protein	2.46941	1.30417	7.68521e-76	7.73479e-75
A0J47_RS05095	NZ_CP070624.1:1026041-1027162	peptidoglycan glycosyltransferase MrdB	2.09373	1.06608	6.1682e-30	2.54768e-29
A0J47_RS05100	NZ_CP070624.1:1027159-1029120	penicillin-binding protein 2	2.21041	1.14432	7.90357e-61	6.09447e-60
A0J47_RS05105	NZ_CP070624.1:1029127-1029597	23S rRNA (pseudouridine(1915)-N(3))-methyltransferase RlmH	3.4526	1.78768	4.87354e-92	6.43878e-91
A0J47_RS05110	NZ_CP070624.1:1029604-1029921	ribosome silencing factor	2.52378	1.33558	6.52281e-145	1.3708e-143
A0J47_RS05130	NZ_CP070624.1:1034895-1035377	zinc ribbon-containing protein	-4.76091	-2.25124	2.50423e-244	1.37259e-242
A0J47_RS05140	NZ_CP070624.1:1036306-1037859	apolipoprotein N-acyltransferase	2.2894	1.19497	2.90465e-70	2.65344e-69
A0J47_RS05145	NZ_CP070624.1:1037866-1038738	CNNM family magnesium/cobalt transport protein CorC	1.7085	0.772728	5.34386e-27	2.0378e-26
A0J47_RS05150	NZ_CP070624.1:1038816-1039280	rRNA maturation RNase YbeY	1.65118	0.723501	1.89451e-13	4.79062e-13
A0J47_RS05160	NZ_CP070624.1:1040521-1041945	tRNA (N6-isopentenyl adenosine(37)-C2)-methylthiotransferase MiaB	2.85651	1.51425	3.74943e-90	4.79738e-89
A0J47_RS05325	NZ_CP070624.1:1049248-1049838	aminoacyl-tRNA hydrolase	1.73613	0.795877	7.54529e-13	1.84917e-12
A0J47_RS05330	NZ_CP070624.1:1050155-1051102	ribose-phosphate pyrophosphokinase	2.64614	1.40389	1.779e-89	2.24088e-88
A0J47_RS05335	NZ_CP070624.1:1051135-1052016	4-(cytidine 5\\'-diphospho)-2-C-methyl-D-erythritol kinase	1.55019	0.632446	9.20489e-12	2.15381e-11
A0J47_RS05350	NZ_CP070624.1:1054356-1055444	peptide chain release factor 1	1.77674	0.829234	6.49302e-37	3.16916e-36
A0J47_RS05355	NZ_CP070624.1:1055446-1056294	peptide chain release factor N(5)-glutamine methyltransferase	1.932	0.950093	1.30005e-29	5.3209e-29
A0J47_RS05360	NZ_CP070624.1:1056307-1056687	SirB2 family protein	1.79193	0.841512	3.05524e-24	1.07851e-23
A0J47_RS05370	NZ_CP070624.1:1057553-1058407	3-deoxy-8-phosphooctulonate synthase	1.51228	0.596729	3.71228e-29	1.5012e-28
A0J47_RS05375	NZ_CP070624.1:1058705-1059958	HAAAP family serine/threonine permease	2.15507	1.10774	1.29658e-18	3.94221e-18
A0J47_RS05380	NZ_CP070624.1:1060059-1061942	methyl-accepting chemotaxis protein	2.58091	1.36788	3.68454e-153	8.5397e-152
A0J47_RS05390	NZ_CP070624.1:1063888-1065555	bifunctional UDP-sugar hydrolase/5\\'-nucleotidase	-1.65463	-0.726509	1.49748e-10	3.32628e-10
A0J47_RS05455	NZ_CP070624.1:1070176-1072905	copper-translocating P-type ATPase	1.56686	0.647881	1.09391e-26	4.12734e-26
A0J47_RS05460	NZ_CP070624.1:1073245-1073640	Cu(I)-responsive transcriptional regulator	-2.13424	-1.09372	1.20152e-17	3.53397e-17
A0J47_RS05475	NZ_CP070624.1:1075397-1076416	OmpA family protein	1.76849	0.822521	1.90235e-16	5.32867e-16
A0J47_RS05480	NZ_CP070624.1:1076608-1077021	META domain-containing protein	2.11528	1.08085	1.71797e-30	7.17618e-30
A0J47_RS05490	NZ_CP070624.1:1078219-1079043	SDR family NAD(P)-dependent oxidoreductase	-1.51524	-0.599543	3.00522e-10	6.55684e-10
A0J47_RS05495	NZ_CP070624.1:1079060-1079968	TIGR01777 family oxidoreductase	-1.73129	-0.791851	9.42833e-27	3.56064e-26
A0J47_RS05505	NZ_CP070624.1:1080746-1082878	phosphate acetyltransferase	2.79315	1.48189	6.83307e-73	6.53654e-72
A0J47_RS05510	NZ_CP070624.1:1083055-1084251	acetate kinase	1.78557	0.836383	5.94157e-53	4.05707e-52
A0J47_RS05520	NZ_CP070624.1:1085256-1086194	ChaN family lipoprotein	2.95026	1.56084	2.11107e-36	1.01451e-35
A0J47_RS05525	NZ_CP070624.1:1086313-1087140	23S rRNA (guanine(745)-N(1))-methyltransferase	1.70607	0.770681	1.43485e-30	6.01837e-30
A0J47_RS05530	NZ_CP070624.1:1087627-1088697	porin	-12.4887	-3.64255	0	0
A0J47_RS05535	NZ_CP070624.1:1088774-1089487	DUF2057 domain-containing protein	-3.84475	-1.94289	7.41437e-47	4.42245e-46
A0J47_RS05555	NZ_CP070624.1:1094627-1095127	YfbU family protein	-1.76745	-0.821668	2.41654e-13	6.06152e-13
A0J47_RS05560	NZ_CP070624.1:1095454-1097208	formate--tetrahydrofolate ligase	-1.55138	-0.633551	1.65817e-10	3.67115e-10
A0J47_RS05575	NZ_CP070624.1:1101083-1103356	formate C-acetyltransferase	-6.60486	-2.72353	4.95977e-289	3.94448e-287
A0J47_RS05580	NZ_CP070624.1:1103413-1104285	formate transporter FocA	-6.10139	-2.60914	1.81253e-197	6.74461e-196
A0J47_RS05585	NZ_CP070624.1:1104883-1106631	30S ribosomal protein S12 methylthiotransferase accessory factor YcaO	1.72202	0.784104	1.88813e-53	1.29801e-52
A0J47_RS05595	NZ_CP070624.1:1108111-1108359	GlsB/YeaQ/YmgE family stress response membrane protein	-2.08631	-1.06095	3.43987e-22	1.14832e-21
A0J47_RS05600	NZ_CP070624.1:1108522-1110174	response regulator	1.99846	0.998889	1.83319e-28	7.26115e-28
A0J47_RS05660	NZ_CP070624.1:1118235-1119434	mannose-6-phosphate isomerase, class I	-1.57735	-0.657505	2.76529e-41	1.45662e-40
A0J47_RS05665	NZ_CP070624.1:1119701-1120555	phospholipase A	1.89318	0.920814	2.15307e-42	1.16594e-41
A0J47_RS05670	NZ_CP070624.1:1121061-1122965	PTS sugar transporter subunit IIA	-4.47118	-2.16066	9.63908e-211	4.34401e-209
A0J47_RS05680	NZ_CP070624.1:1123269-1124354	chorismate synthase	-3.55916	-1.83154	6.51907e-235	3.38992e-233
A0J47_RS05685	NZ_CP070624.1:1124382-1125017	trimeric intracellular cation channel family protein	-2.55056	-1.35081	1.60358e-62	1.2654e-61
A0J47_RS05695	NZ_CP070624.1:1125911-1126171	YfcL family protein	1.5452	0.627792	7.71407e-11	1.72673e-10
A0J47_RS05745	NZ_CP070624.1:1136917-1137885	outer membrane beta-barrel protein	-1.73929	-0.798497	4.97119e-36	2.36657e-35
A0J47_RS05750	NZ_CP070624.1:1138256-1140436	YjbH domain-containing protein	1.69448	0.760846	9.81619e-16	2.68654e-15
A0J47_RS05755	NZ_CP070624.1:1140469-1141287	capsule biosynthesis GfcC family protein	1.76184	0.817085	7.69094e-13	1.88372e-12
A0J47_RS05770	NZ_CP070624.1:1142930-1144084	polysaccharide export protein	1.67496	0.744126	3.60637e-40	1.85627e-39
A0J47_RS05775	NZ_CP070624.1:1144259-1144699	phosphotyrosine protein phosphatase	2.20466	1.14056	1.64064e-49	1.04629e-48
A0J47_RS05780	NZ_CP070624.1:1144925-1147096	polysaccharide biosynthesis tyrosine autokinase	2.31135	1.20874	8.75521e-82	9.64977e-81
A0J47_RS05785	NZ_CP070624.1:1147277-1148338	dTDP-glucose 4,6-dehydratase	2.58974	1.37281	6.85582e-60	5.16862e-59
A0J47_RS05790	NZ_CP070624.1:1148417-1149286	glucose-1-phosphate thymidylyltransferase RfbA	2.31035	1.20811	2.87073e-45	1.67294e-44
A0J47_RS05795	NZ_CP070624.1:1149290-1149685	WxcM-like domain-containing protein	1.81662	0.861257	1.00149e-12	2.43382e-12
A0J47_RS05800	NZ_CP070624.1:1149687-1150628	GNAT family N-acetyltransferase	2.0741	1.05248	7.9223e-21	2.56039e-20
A0J47_RS05805	NZ_CP070624.1:1150621-1151721	DegT/DnrJ/EryC1/StrS family aminotransferase	2.24059	1.16388	1.17308e-32	5.20003e-32
A0J47_RS05810	NZ_CP070624.1:1152398-1153600	EpsG family protein	3.51322	1.81279	0.0176318	0.0238513
A0J47_RS05815	NZ_CP070624.1:1153650-1154897	O-antigen translocase	2.94102	1.55632	0.00087811	0.0013568
A0J47_RS05820	NZ_CP070624.1:1154894-1155799	glycosyltransferase family 2 protein	2.37665	1.24893	1.45277e-43	8.11629e-43
A0J47_RS05825	NZ_CP070624.1:1155796-1156830	polysaccharide pyruvyl transferase family protein	2.70339	1.43477	7.05046e-13	1.73103e-12
A0J47_RS05830	NZ_CP070624.1:1156833-1157999	glycosyltransferase	2.99185	1.58104	2.78598e-46	1.64482e-45
A0J47_RS05835	NZ_CP070624.1:1158100-1158501	acyltransferase	3.10641	1.63525	8.22628e-47	4.89234e-46
A0J47_RS05840	NZ_CP070624.1:1158502-1159668	nucleotide sugar dehydrogenase	3.44897	1.78616	2.27589e-77	2.34886e-76
A0J47_RS05845	NZ_CP070624.1:1159679-1160431	glycosyltransferase family 2 protein	3.3774	1.75591	1.75604e-59	1.31898e-58
A0J47_RS05850	NZ_CP070624.1:1160440-1161402	sugar transferase	3.57022	1.83601	1.13664e-108	1.82222e-107
A0J47_RS05855	NZ_CP070624.1:1161481-1162374	UTP--glucose-1-phosphate uridylyltransferase GalU	3.37845	1.75636	3.87717e-102	5.78155e-101
A0J47_RS05955	NZ_CP070624.1:1187961-1189013	response regulator	2.0745	1.05276	6.96342e-72	6.56829e-71
A0J47_RS05960	NZ_CP070624.1:1189067-1190455	peptide MFS transporter	-1.59721	-0.675555	3.26441e-33	1.4679e-32
A0J47_RS05965	NZ_CP070624.1:1190891-1191388	transcription/translation regulatory transformer protein RfaH	-1.74552	-0.803657	1.41371e-36	6.83434e-36
A0J47_RS05970	NZ_CP070624.1:1191476-1192378	UTP--glucose-1-phosphate uridylyltransferase GalU	-1.96625	-0.975445	2.13229e-54	1.48346e-53
A0J47_RS05990	NZ_CP070624.1:1194482-1195780	trigger factor	1.60249	0.680314	1.25748e-28	5.00526e-28
A0J47_RS06015	NZ_CP070624.1:1201315-1203213	peptidylprolyl isomerase	2.85185	1.5119	2.12996e-276	1.51564e-274
A0J47_RS06020	NZ_CP070624.1:1203376-1203663	helix-hairpin-helix domain-containing protein	3.31135	1.72742	3.28693e-12	7.82383e-12
A0J47_RS06025	NZ_CP070624.1:1203748-1204086	DUF1971 domain-containing protein	-3.86641	-1.951	1.35e-195	4.88893e-194
A0J47_RS06040	NZ_CP070624.1:1205513-1206841	deoxyguanosinetriphosphate triphosphohydrolase family protein	-1.5251	-0.608901	2.45257e-23	8.43019e-23
A0J47_RS06045	NZ_CP070624.1:1206841-1207425	5\\'-deoxynucleotidase	-1.91606	-0.938144	1.33669e-41	7.13369e-41
A0J47_RS06090	NZ_CP070624.1:1218762-1219619	TIM44-like domain-containing protein	-1.60336	-0.681098	1.24201e-43	6.95802e-43
A0J47_RS06095	NZ_CP070624.1:1219872-1220117	TIGR02647 family protein	-6.78956	-2.76332	1.00707e-114	1.71625e-113
A0J47_RS06100	NZ_CP070624.1:1220137-1220391	YkgJ family cysteine cluster protein	2.06749	1.04788	6.23242e-20	1.96875e-19
A0J47_RS06110	NZ_CP070624.1:1221606-1222457	CPBP family intramembrane metalloprotease	2.68667	1.42582	1.79706e-93	2.42156e-92
A0J47_RS06115	NZ_CP070624.1:1222585-1223568	3\\',5\\'-cyclic-nucleotide phosphodiesterase	2.15922	1.11051	1.77238e-31	7.61521e-31
A0J47_RS06125	NZ_CP070624.1:1224966-1225910	tRNA dihydrouridine(16) synthase DusC	4.07069	2.02527	2.06248e-67	1.79901e-66
A0J47_RS06135	NZ_CP070624.1:1226796-1227308	disulfide bond formation protein DsbB	3.53856	1.82316	1.89968e-250	1.1331e-248
A0J47_RS06145	NZ_CP070624.1:1229724-1230575	fatty acid metabolism transcriptional regulator FadR	1.60335	0.68109	7.20003e-26	2.65726e-25
A0J47_RS06150	NZ_CP070624.1:1230659-1232188	SpoVR family protein	-1.72728	-0.788502	2.86624e-17	8.28616e-17
A0J47_RS06155	NZ_CP070624.1:1232275-1233546	YeaH/YhbH family protein	-1.92242	-0.942922	8.88648e-24	3.10453e-23
A0J47_RS06160	NZ_CP070624.1:1233597-1235531	PrkA family serine protein kinase	-1.72393	-0.785701	1.57596e-22	5.29148e-22
A0J47_RS06180	NZ_CP070624.1:1239193-1239588	peptide-methionine (R)-S-oxide reductase MsrB	-2.10594	-1.07446	3.18287e-19	9.88494e-19
A0J47_RS06190	NZ_CP070624.1:1240717-1241001	DUF1315 family protein	-2.31564	-1.21141	5.2098e-20	1.65086e-19
A0J47_RS06195	NZ_CP070624.1:1241078-1242091	asparaginase	2.17765	1.12277	1.71036e-41	9.10394e-41
A0J47_RS06205	NZ_CP070624.1:1244482-1246494	NADPH-dependent 2,4-dienoyl-CoA reductase	-1.58239	-0.662104	1.95803e-10	4.32558e-10
A0J47_RS06225	NZ_CP070624.1:1249529-1250368	glucosaminidase domain-containing protein	2.63726	1.39904	2.41059e-60	1.84478e-59
A0J47_RS06235	NZ_CP070624.1:1252563-1254179	diguanylate cyclase	-1.82007	-0.863998	4.33275e-18	1.29218e-17
A0J47_RS06245	NZ_CP070624.1:1254731-1256599	DUF3413 domain-containing protein	2.19493	1.13418	3.88412e-93	5.21655e-92
A0J47_RS06250	NZ_CP070624.1:1256647-1256865	DUF1414 domain-containing protein	1.83975	0.879509	3.93134e-45	2.28446e-44
A0J47_RS06260	NZ_CP070624.1:1258254-1258619	nitrous oxide-stimulated promoter family protein	-18.7446	-4.2284	1.05543e-163	2.83498e-162
A0J47_RS06265	NZ_CP070624.1:1258776-1259264	flavodoxin FldA	-11.9648	-3.58072	6.01846e-75	5.96843e-74
A0J47_RS06270	NZ_CP070624.1:1259276-1262833	pyruvate:ferredoxin (flavodoxin) oxidoreductase	-6.59067	-2.72042	4.30534e-37	2.10645e-36
A0J47_RS06275	NZ_CP070624.1:1262994-1264337	hydroxylamine reductase	-58.3377	-5.86636	0	0
A0J47_RS06280	NZ_CP070624.1:1264604-1265728	M20 family metallopeptidase	-3.38126	-1.75756	1.00716e-33	4.58479e-33
A0J47_RS06285	NZ_CP070624.1:1265813-1266274	YjiG family protein	-5.50132	-2.45978	1.93965e-24	6.88898e-24
A0J47_RS06290	NZ_CP070624.1:1266274-1267008	membrane protein	-12.4447	-3.63746	4.6131e-25	1.66614e-24
A0J47_RS06305	NZ_CP070624.1:1271020-1271604	superoxide dismutase	1.58625	0.665618	6.42927e-13	1.58235e-12
A0J47_RS06325	NZ_CP070624.1:1274574-1275179	peroxiredoxin C	-1.99218	-0.994347	5.40525e-66	4.56743e-65
A0J47_RS06330	NZ_CP070624.1:1275263-1277659	lipase	2.02367	1.01697	1.63894e-47	9.9069e-47
A0J47_RS06335	NZ_CP070624.1:1277683-1278927	outer membrane protein transport protein	2.0046	1.00331	1.64929e-51	1.09128e-50
A0J47_RS06340	NZ_CP070624.1:1279227-1279892	ribonuclease T	1.59679	0.675171	6.2349e-19	1.92018e-18
A0J47_RS06350	NZ_CP070624.1:1281042-1281689	endonuclease III	2.1479	1.10292	1.97846e-46	1.17148e-45
A0J47_RS06355	NZ_CP070624.1:1281763-1282449	electron transport complex subunit E	2.2184	1.14952	3.11125e-49	1.95647e-48
A0J47_RS06360	NZ_CP070624.1:1282452-1283084	electron transport complex subunit RsxG	2.42213	1.27628	1.01675e-49	6.53558e-49
A0J47_RS06365	NZ_CP070624.1:1283093-1284151	electron transport complex subunit RsxD	2.71339	1.44009	4.30667e-102	6.39848e-101
A0J47_RS06370	NZ_CP070624.1:1284145-1286703	electron transport complex subunit RsxC	2.24934	1.1695	3.05851e-67	2.65071e-66
A0J47_RS06375	NZ_CP070624.1:1286706-1287284	electron transport complex subunit RsxB	2.08551	1.0604	2.73495e-33	1.23118e-32
A0J47_RS06380	NZ_CP070624.1:1287286-1287867	electron transport complex subunit RsxA	1.85941	0.894848	5.66811e-33	2.52359e-32
A0J47_RS06415	NZ_CP070624.1:1295592-1296167	Lon protease	-1.51731	-0.601515	0.00310265	0.00449762
A0J47_RS06420	NZ_CP070624.1:1296288-1296515	hypothetical protein	-1.96545	-0.974859	2.45096e-05	4.2831e-05
A0J47_RS06445	NZ_CP070624.1:1299432-1299968	hypothetical protein	-1.92851	-0.947489	1.02915e-10	2.29606e-10
A0J47_RS06475	NZ_CP070624.1:1305742-1306728	murein tripeptide/oligopeptide ABC transporter ATP binding protein OppF	-1.7086	-0.772816	4.01513e-14	1.04193e-13
A0J47_RS06490	NZ_CP070624.1:1309550-1310683	cupin domain-containing protein	4.28648	2.09979	3.23144e-225	1.57912e-223
A0J47_RS06510	NZ_CP070624.1:1314292-1315659	adenylosuccinate lyase	1.62226	0.698001	4.85015e-42	2.61251e-41
A0J47_RS06515	NZ_CP070624.1:1315742-1316362	high frequency lysogenization protein HflD	1.57175	0.652368	7.36469e-11	1.64943e-10
A0J47_RS06520	NZ_CP070624.1:1316378-1317490	tRNA 2-thiouridine(34) synthase MnmA	1.74736	0.805174	6.16118e-26	2.28009e-25
A0J47_RS06525	NZ_CP070624.1:1317767-1318414	pseudouridine synthase	3.22155	1.68775	1.05389e-70	9.75929e-70
A0J47_RS06540	NZ_CP070624.1:1320715-1321035	ATP-dependent Clp protease adapter ClpS	-2.13111	-1.0916	6.18158e-31	2.62539e-30
A0J47_RS06545	NZ_CP070624.1:1321080-1323344	ATP-dependent Clp protease ATP-binding subunit ClpA	-1.65187	-0.7241	7.56844e-51	4.95122e-50
A0J47_RS06550	NZ_CP070624.1:1323477-1323695	MULTISPECIES: translation initiation factor IF-1	3.13255	1.64734	8.41125e-80	9.00159e-79
A0J47_RS06555	NZ_CP070624.1:1323895-1324587	arginyltransferase	1.62032	0.696282	1.64427e-08	3.35809e-08
A0J47_RS06565	NZ_CP070624.1:1325508-1327229	cysteine/glutathione ABC transporter ATP-binding protein/permease CydC	1.62991	0.704797	6.36052e-29	2.55176e-28
A0J47_RS06580	NZ_CP070624.1:1330781-1331275	leucine-responsive transcriptional regulator Lrp	-1.64599	-0.718959	6.19216e-11	1.39221e-10
A0J47_RS06600	NZ_CP070624.1:1337435-1338745	serine--tRNA ligase	-1.52318	-0.607082	2.06936e-35	9.7597e-35
A0J47_RS06605	NZ_CP070624.1:1338794-1339663	hypothetical protein	5.1141	2.35448	1.12885e-17	3.32264e-17
A0J47_RS06610	NZ_CP070624.1:1339886-1341181	cation:dicarboxylase symporter family transporter	7.76281	2.95658	2.19066e-56	1.58101e-55
A0J47_RS06635	NZ_CP070624.1:1348377-1349021	uridine kinase	1.84563	0.88411	2.30647e-35	1.08527e-34
A0J47_RS06655	NZ_CP070624.1:1353405-1353857	CBS domain-containing protein	-7.21469	-2.85094	2.11587e-147	4.54072e-146
A0J47_RS06660	NZ_CP070624.1:1354330-1355658	anaerobic C4-dicarboxylate transporter	-1.72894	-0.789885	6.58004e-12	1.54807e-11
A0J47_RS06670	NZ_CP070624.1:1356326-1356931	cob(I)yrinic acid a,c-diamide adenosyltransferase	-1.84743	-0.885519	5.1628e-31	2.195e-30
A0J47_RS06675	NZ_CP070624.1:1356936-1357739	adenosylcobinamide-GDP ribazoletransferase	-1.9204	-0.941407	2.41448e-47	1.45084e-46
A0J47_RS06680	NZ_CP070624.1:1357754-1358782	nicotinate-nucleotide--dimethylbenzimidazole phosphoribosyltransferase	-1.77133	-0.824831	4.21803e-44	2.39277e-43
A0J47_RS06685	NZ_CP070624.1:1358906-1360462	SulP family inorganic anion transporter	3.05198	1.60975	3.01787e-82	3.34439e-81
A0J47_RS06690	NZ_CP070624.1:1360770-1364066	ribonuclease E	1.90668	0.931066	1.17889e-30	4.96015e-30
A0J47_RS06695	NZ_CP070624.1:1364649-1365596	23S rRNA pseudouridine(955/2504/2580) synthase RluC	2.02162	1.01551	5.12635e-60	3.87919e-59
A0J47_RS06700	NZ_CP070624.1:1365675-1366271	septum formation inhibitor Maf	1.54407	0.626734	9.56331e-13	2.32686e-12
A0J47_RS06705	NZ_CP070624.1:1366616-1367134	23S rRNA accumulation protein YceD	3.29667	1.72101	1.56775e-307	1.41306e-305
A0J47_RS06710	NZ_CP070624.1:1367157-1367327	50S ribosomal protein L32	4.73303	2.24276	4.1161e-30	1.70356e-29
A0J47_RS06715	NZ_CP070624.1:1367340-1368362	phosphate acyltransferase PlsX	3.3904	1.76145	1.45675e-77	1.51502e-76
A0J47_RS06740	NZ_CP070624.1:1371625-1372863	beta-ketoacyl-ACP synthase II	1.57726	0.657418	2.87286e-26	1.07494e-25
A0J47_RS06780	NZ_CP070624.1:1380501-1381931	PTS glucose transporter subunit IIBC	-2.59612	-1.37636	3.4255e-89	4.28822e-88
A0J47_RS06790	NZ_CP070624.1:1382750-1383202	DUF937 domain-containing protein	-1.58172	-0.661498	1.73646e-13	4.40194e-13
A0J47_RS06795	NZ_CP070624.1:1383310-1384209	lysine exporter LysO family protein	-1.63988	-0.713591	6.32612e-10	1.36701e-09
A0J47_RS06805	NZ_CP070624.1:1385973-1386563	TfoX/Sxy family DNA transformation protein	-1.50413	-0.588931	0.000195482	0.000320872
A0J47_RS06810	NZ_CP070624.1:1386667-1387599	DNA-binding transcriptional regulator DsdC	-2.55962	-1.35593	2.95575e-27	1.1342e-26
A0J47_RS06815	NZ_CP070624.1:1387622-1388617	2-hydroxyacid dehydrogenase	-1.72898	-0.789925	6.07251e-17	1.73156e-16
A0J47_RS06820	NZ_CP070624.1:1388778-1389278	response regulator	-2.8698	-1.52095	4.1767e-15	1.12488e-14
A0J47_RS06825	NZ_CP070624.1:1389275-1391224	cyclic nucleotide-binding domain-containing protein	-2.41345	-1.2711	1.81397e-43	1.01064e-42
A0J47_RS06835	NZ_CP070624.1:1392894-1393310	CBS domain-containing protein	-2.24301	-1.16543	2.38393e-31	1.01996e-30
A0J47_RS06840	NZ_CP070624.1:1393643-1395058	SLC13/DASS family transporter	-4.90745	-2.29497	1.83088e-33	8.26952e-33
A0J47_RS06845	NZ_CP070624.1:1395077-1396405	GHKL domain-containing protein	-2.27331	-1.1848	2.0425e-23	7.03257e-23
A0J47_RS06850	NZ_CP070624.1:1396415-1396888	response regulator	-2.66793	-1.41572	2.13446e-31	9.14191e-31
A0J47_RS06855	NZ_CP070624.1:1397058-1399517	zinc/cadmium/mercury/lead-transporting ATPase	2.68121	1.42288	8.33114e-64	6.7313e-63
A0J47_RS06860	NZ_CP070624.1:1399983-1400750	uridine phosphorylase	-4.12308	-2.04372	1.25394e-196	4.58197e-195
A0J47_RS06865	NZ_CP070624.1:1400883-1402049	DUF1887 family protein	1.64914	0.721716	1.83335e-36	8.82097e-36
A0J47_RS06870	NZ_CP070624.1:1402520-1403173	LysE family translocator	1.9555	0.967535	1.0256e-28	4.09032e-28
A0J47_RS06880	NZ_CP070624.1:1417923-1418504	cytochrome b/b6 domain-containing protein	-1.55495	-0.636872	6.8405e-11	1.53457e-10
A0J47_RS06885	NZ_CP070624.1:1418577-1418774	hypothetical protein	-1.98745	-0.99092	1.70082e-21	5.56331e-21
A0J47_RS06890	NZ_CP070624.1:1419086-1421344	U32 family peptidase	2.21065	1.14447	2.23792e-103	3.42528e-102
A0J47_RS06895	NZ_CP070624.1:1421417-1421836	GNAT family N-acetyltransferase	2.12426	1.08696	4.09707e-43	2.27018e-42
A0J47_RS06905	NZ_CP070624.1:1425358-1426527	pentaheme c-type cytochrome TorC	-1.57263	-0.653176	4.1984e-15	1.12997e-14
A0J47_RS06940	NZ_CP070624.1:1437419-1438894	C69 family dipeptidase	-2.98679	-1.57859	1.35347e-107	2.13607e-106
A0J47_RS06945	NZ_CP070624.1:1438977-1441064	elongation factor G	2.20026	1.13767	5.1563e-74	5.06392e-73
A0J47_RS06950	NZ_CP070624.1:1441447-1441884	RNA-binding S4 domain-containing protein	1.70126	0.766604	3.07429e-25	1.11333e-24
A0J47_RS06955	NZ_CP070624.1:1442008-1442928	M15 family metallopeptidase	2.27264	1.18437	3.38143e-49	2.12308e-48
A0J47_RS06960	NZ_CP070624.1:1442982-1444226	EAL domain-containing response regulator	-1.52702	-0.610724	0.000942045	0.00145172
A0J47_RS06965	NZ_CP070624.1:1444219-1447968	transporter substrate-binding domain-containing protein	-1.84468	-0.883368	1.7553e-11	4.036e-11
A0J47_RS06970	NZ_CP070624.1:1448454-1449362	aldo/keto reductase family oxidoreductase	-2.04102	-1.02929	1.38879e-55	9.84775e-55
A0J47_RS06975	NZ_CP070624.1:1449458-1450762	sulfurtransferase	1.52283	0.606751	5.99518e-29	2.40757e-28
A0J47_RS06985	NZ_CP070624.1:1452158-1452703	NUDIX domain-containing protein	1.99258	0.994635	1.05254e-42	5.77688e-42
A0J47_RS06990	NZ_CP070624.1:1452714-1453226	molybdopterin-guanine dinucleotide biosynthesis protein B	1.92586	0.945499	2.20204e-36	1.05698e-35
A0J47_RS06995	NZ_CP070624.1:1453670-1454155	hypothetical protein	1.86406	0.898451	6.16444e-16	1.70436e-15
A0J47_RS07000	NZ_CP070624.1:1454188-1455288	endonuclease/exonuclease/phosphatase family protein	2.29347	1.19753	1.96995e-60	1.51328e-59
A0J47_RS07005	NZ_CP070624.1:1455427-1455888	DUF2541 family protein	-1.68379	-0.751708	3.85881e-10	8.39664e-10
A0J47_RS07015	NZ_CP070624.1:1456909-1457217	glutaredoxin	-1.73626	-0.795982	6.19123e-16	1.70944e-15
A0J47_RS07020	NZ_CP070624.1:1457568-1459142	BCCT family transporter	-4.79676	-2.26206	7.22949e-200	2.8195e-198
A0J47_RS07070	NZ_CP070624.1:1465091-1465843	DUF3108 domain-containing protein	-2.02753	-1.01972	6.39133e-26	2.3631e-25
A0J47_RS07080	NZ_CP070624.1:1467996-1468208	hypothetical protein	-2.47436	-1.30705	7.1855e-19	2.2029e-18
A0J47_RS07095	NZ_CP070624.1:1470851-1471456	YfiR family protein	-2.33531	-1.22361	0.00539623	0.00767699
A0J47_RS07115	NZ_CP070624.1:1477241-1480336	FAD-binding oxidoreductase	-1.53592	-0.619103	1.27264e-47	7.70422e-47
A0J47_RS07120	NZ_CP070624.1:1480436-1481131	aquaporin Z	3.76217	1.91156	1.27876e-20	4.11313e-20
A0J47_RS07130	NZ_CP070624.1:1482695-1483372	cation transporter	-4.45702	-2.15608	3.9286e-93	5.25888e-92
A0J47_RS07135	NZ_CP070624.1:1483481-1483960	NYN domain-containing protein	-1.56181	-0.643221	8.85898e-32	3.843e-31
A0J47_RS07145	NZ_CP070624.1:1484463-1485206	YggN family protein	2.39296	1.25879	5.8871e-34	2.69504e-33
A0J47_RS07160	NZ_CP070624.1:1486699-1489080	YgiQ family radical SAM protein	2.14322	1.09978	3.14557e-44	1.7894e-43
A0J47_RS07185	NZ_CP070624.1:1491977-1492270	hypothetical protein	1.68174	0.749958	6.49447e-12	1.52882e-11
A0J47_RS07195	NZ_CP070624.1:1494368-1494805	YHS domain-containing protein	3.08261	1.62415	0.0191547	0.0257427
A0J47_RS07215	NZ_CP070624.1:1497049-1497666	sugar O-acetyltransferase	2.29941	1.20126	2.06606e-20	6.61922e-20
A0J47_RS07220	NZ_CP070624.1:1497903-1498235	ASCH domain-containing protein	-1.63004	-0.704906	1.37054e-08	2.80612e-08
A0J47_RS07285	NZ_CP070624.1:1506501-1507712	anaerobic glycerol-3-phosphate dehydrogenase subunit C	-2.67412	-1.41906	1.30537e-08	2.67674e-08
A0J47_RS07290	NZ_CP070624.1:1507709-1509031	glycerol-3-phosphate dehydrogenase subunit GlpB	-3.57779	-1.83907	6.75011e-15	1.80003e-14
A0J47_RS07295	NZ_CP070624.1:1509028-1510689	anaerobic glycerol-3-phosphate dehydrogenase subunit A	-10.6976	-3.41921	2.2609e-65	1.87147e-64
A0J47_RS07305	NZ_CP070624.1:1511370-1512044	hypothetical protein	1.57419	0.654609	1.39845e-19	4.3902e-19
A0J47_RS07330	NZ_CP070624.1:1516676-1518319	mechanosensitive ion channel family protein	5.49879	2.45911	0	0
A0J47_RS07335	NZ_CP070624.1:1518487-1518873	hypothetical protein	-2.86884	-1.52047	7.07124e-32	3.07076e-31
A0J47_RS07345	NZ_CP070624.1:1520999-1521748	phosphate ABC transporter ATP-binding protein	-1.50052	-0.585461	0.00115309	0.00176221
A0J47_RS07355	NZ_CP070624.1:1522643-1523557	phosphate ABC transporter permease subunit PstC	-1.67044	-0.740225	0.0106784	0.014767
A0J47_RS07365	NZ_CP070624.1:1524861-1526489	methyl-accepting chemotaxis protein	1.57759	0.657723	3.22584e-42	1.74221e-41
A0J47_RS07370	NZ_CP070624.1:1526595-1527515	LysR family transcriptional regulator	1.70766	0.772022	7.99674e-26	2.94594e-25
A0J47_RS07375	NZ_CP070624.1:1527904-1529127	NupC/NupG family nucleoside CNT transporter	5.50935	2.46188	7.6136e-99	1.09119e-97
A0J47_RS07380	NZ_CP070624.1:1529291-1529566	hypothetical protein	-1.57396	-0.654396	1.03935e-12	2.51979e-12
A0J47_RS07385	NZ_CP070624.1:1529587-1529982	DUF805 domain-containing protein	-1.83465	-0.875508	2.46011e-20	7.86306e-20
A0J47_RS07390	NZ_CP070624.1:1530068-1531720	FAD-dependent oxidoreductase	-2.32752	-1.2188	4.02194e-76	4.07825e-75
A0J47_RS07395	NZ_CP070624.1:1531950-1532354	YeeE/YedE family protein	-2.38637	-1.25482	8.2317e-07	1.56091e-06
A0J47_RS07400	NZ_CP070624.1:1532371-1532805	YeeE/YedE family protein	-1.85973	-0.895096	6.24954e-06	1.12859e-05
A0J47_RS07405	NZ_CP070624.1:1532886-1533122	hypothetical protein	-1.92203	-0.942628	1.63327e-21	5.34667e-21
A0J47_RS07410	NZ_CP070624.1:1533613-1534791	tyrosine transporter	1.99378	0.995505	3.83268e-16	1.06988e-15
A0J47_RS07415	NZ_CP070624.1:1535166-1535972	phosphorylase	-1.55172	-0.633869	3.26934e-24	1.15208e-23
A0J47_RS07420	NZ_CP070624.1:1536037-1536417	C40 family peptidase	2.28336	1.19116	4.73337e-34	2.17424e-33
A0J47_RS07435	NZ_CP070624.1:1540584-1542083	glucose-6-phosphate dehydrogenase	1.51816	0.602321	1.14001e-18	3.47138e-18
A0J47_RS07440	NZ_CP070624.1:1542086-1542802	6-phosphogluconolactonase	1.54033	0.623243	2.19272e-21	7.16652e-21
A0J47_RS07455	NZ_CP070624.1:1545398-1546510	HlyD family secretion protein	2.8033	1.48713	6.44117e-31	2.73278e-30
A0J47_RS07460	NZ_CP070624.1:1546542-1547012	permease	4.16873	2.05961	3.68765e-26	1.37347e-25
A0J47_RS07475	NZ_CP070624.1:1548549-1549829	3-phosphoshikimate 1-carboxyvinyltransferase	-2.01735	-1.01246	4.60165e-67	3.96269e-66
A0J47_RS07480	NZ_CP070624.1:1550112-1550789	(d)CMP kinase	3.48283	1.80026	1.80356e-132	3.50011e-131
A0J47_RS07485	NZ_CP070624.1:1550914-1552584	30S ribosomal protein S1	4.29048	2.10114	9.92946e-197	3.66126e-195
A0J47_RS07490	NZ_CP070624.1:1552673-1552960	integration host factor subunit beta	2.51657	1.33146	3.07774e-101	4.52294e-100
A0J47_RS07495	NZ_CP070624.1:1553169-1553453	DUF1049 domain-containing protein	-1.64251	-0.715904	2.41111e-41	1.27337e-40
A0J47_RS07505	NZ_CP070624.1:1554855-1555574	orotidine-5\\'-phosphate decarboxylase	2.47796	1.30915	8.53525e-102	1.25887e-100
A0J47_RS07510	NZ_CP070624.1:1555680-1556504	ATP-binding cassette domain-containing protein	1.72679	0.788095	4.37003e-22	1.45405e-21
A0J47_RS07520	NZ_CP070624.1:1557499-1558386	peptide ABC transporter permease SapC	1.61733	0.693611	1.82473e-14	4.77798e-14
A0J47_RS07525	NZ_CP070624.1:1558373-1559335	ABC transporter permease subunit	1.69768	0.763563	2.00206e-17	5.8292e-17
A0J47_RS07535	NZ_CP070624.1:1561104-1562111	phage shock protein operon transcriptional activator	-1.65604	-0.727735	1.14746e-15	3.13618e-15
A0J47_RS07540	NZ_CP070624.1:1562345-1563010	phage shock protein PspA	-2.69059	-1.42792	1.52119e-39	7.76095e-39
A0J47_RS07545	NZ_CP070624.1:1563077-1563304	envelope stress response membrane protein PspB	-2.27789	-1.1877	7.25001e-16	1.99498e-15
A0J47_RS07550	NZ_CP070624.1:1563304-1563690	envelope stress response membrane protein PspC	-2.5028	-1.32354	9.01486e-34	4.10835e-33
A0J47_RS07565	NZ_CP070624.1:1566485-1567408	LysR family transcriptional regulator	-2.36461	-1.2416	1.64802e-54	1.15248e-53
A0J47_RS07570	NZ_CP070624.1:1567628-1569169	transcriptional regulator TyrR	-2.06178	-1.04389	1.71634e-83	1.96652e-82
A0J47_RS07575	NZ_CP070624.1:1569272-1569757	methylated-DNA-	-1.78018	-0.832025	1.10243e-14	2.91871e-14
A0J47_RS07585	NZ_CP070624.1:1570549-1571994	pyruvate kinase	-1.8265	-0.869083	7.7167e-59	5.78539e-58
A0J47_RS07590	NZ_CP070624.1:1572394-1573248	MurR/RpiR family transcriptional regulator	-1.76192	-0.81715	2.48875e-24	8.82375e-24
A0J47_RS07595	NZ_CP070624.1:1573626-1574474	SDR family oxidoreductase	-1.53114	-0.614607	4.05503e-24	1.42647e-23
A0J47_RS07600	NZ_CP070624.1:1575394-1576524	M20 family metallopeptidase	-26.8931	-4.74916	0	0
A0J47_RS07605	NZ_CP070624.1:1576843-1577511	TetR family transcriptional regulator	2.18803	1.12963	2.19874e-21	7.18042e-21
A0J47_RS07610	NZ_CP070624.1:1577628-1579904	acyl-CoA dehydrogenase	1.90529	0.930008	1.18579e-41	6.34508e-41
A0J47_RS07630	NZ_CP070624.1:1583631-1585313	aspartate:alanine antiporter	2.10829	1.07608	1.79727e-70	1.64554e-69
A0J47_RS07640	NZ_CP070624.1:1586267-1587484	iron-containing alcohol dehydrogenase	-2.69252	-1.42896	1.87775e-41	9.95575e-41
A0J47_RS07645	NZ_CP070624.1:1587952-1588539	hypothetical protein	23.9146	4.57982	0	0
A0J47_RS07650	NZ_CP070624.1:1588620-1588937	DUF3861 domain-containing protein	-2.05451	-1.03879	1.98974e-10	4.39323e-10
A0J47_RS07670	NZ_CP070624.1:1592562-1593815	septum formation protein	1.7813	0.832929	7.06887e-71	6.56095e-70
A0J47_RS07680	NZ_CP070624.1:1594670-1596079	aminodeoxychorismate synthase component I	1.54466	0.627292	1.91358e-23	6.61115e-23
A0J47_RS07705	NZ_CP070624.1:1603482-1604510	dihydroorotase	2.19075	1.13142	6.02706e-43	3.32595e-42
A0J47_RS07715	NZ_CP070624.1:1606882-1607232	purine nucleoside phosphoramidase	-1.76432	-0.819109	6.88165e-32	2.99485e-31
A0J47_RS07735	NZ_CP070624.1:1609501-1610040	alpha/beta hydrolase	-3.48759	-1.80223	5.71232e-73	5.47735e-72
A0J47_RS07820	NZ_CP070624.1:1628288-1628839	outer membrane beta-barrel protein	1.86405	0.89844	2.29898e-45	1.34168e-44
A0J47_RS07825	NZ_CP070624.1:1629152-1629847	DedA family protein	1.68103	0.749349	2.29014e-13	5.75516e-13
A0J47_RS07830	NZ_CP070624.1:1629893-1630138	hypothetical protein	1.70781	0.772145	4.87157e-15	1.30682e-14
A0J47_RS07840	NZ_CP070624.1:1631392-1631736	type II secretion system pilot lipoprotein GspS-beta	-2.11445	-1.08028	6.28711e-48	3.82891e-47
A0J47_RS07850	NZ_CP070624.1:1632496-1634808	DNA internalization-related competence protein ComEC/Rec2	-1.65548	-0.727248	1.23093e-07	2.42715e-07
A0J47_RS07855	NZ_CP070624.1:1634952-1636709	lipid A ABC transporter ATP-binding protein/permease MsbA	1.50331	0.588147	1.35292e-32	5.96459e-32
A0J47_RS07860	NZ_CP070624.1:1636709-1637743	tetraacyldisaccharide 4\\'-kinase	1.62663	0.701889	2.08022e-33	9.38527e-33
A0J47_RS07865	NZ_CP070624.1:1637724-1637903	Trm112 family protein	2.07855	1.05558	1.83278e-15	4.98242e-15
A0J47_RS07870	NZ_CP070624.1:1637905-1638651	3-deoxy-manno-octulosonate cytidylyltransferase	2.02158	1.01548	4.02418e-88	4.99146e-87
A0J47_RS07910	NZ_CP070624.1:1649621-1650553	DUF535 domain-containing protein	4.10513	2.03743	8.79467e-194	3.15674e-192
A0J47_RS07915	NZ_CP070624.1:1650882-1651628	SLATT domain-containing protein	-3.55908	-1.8315	1.70293e-65	1.41249e-64
A0J47_RS07920	NZ_CP070624.1:1651636-1652922	nucleotidyltransferase	-5.26371	-2.39608	2.40927e-108	3.84725e-107
A0J47_RS07925	NZ_CP070624.1:1652932-1653165	MULTISPECIES: DUF2188 domain-containing protein	-6.50548	-2.70165	7.49372e-55	5.286e-54
A0J47_RS07950	NZ_CP070624.1:1657454-1658437	phenylalanine--tRNA ligase subunit alpha	1.91773	0.939402	8.20597e-53	5.57511e-52
A0J47_RS07955	NZ_CP070624.1:1658457-1660844	phenylalanine--tRNA ligase subunit beta	2.05765	1.041	1.64015e-48	1.01255e-47
A0J47_RS07965	NZ_CP070624.1:1661926-1662957	succinylglutamate desuccinylase	-1.71479	-0.77803	2.65572e-49	1.68043e-48
A0J47_RS07980	NZ_CP070624.1:1664896-1666035	23S rRNA (uracil(747)-C(5))-methyltransferase RlmC	2.4285	1.28006	6.2779e-71	5.8536e-70
A0J47_RS07990	NZ_CP070624.1:1667305-1668963	putative transporter	-4.25375	-2.08873	2.17791e-51	1.4387e-50
A0J47_RS07995	NZ_CP070624.1:1669428-1670114	NrdJb	-3.8186	-1.93305	1.86979e-230	9.47986e-229
A0J47_RS08000	NZ_CP070624.1:1670143-1672293	adenosylcobalamin-dependent ribonucleoside-diphosphate reductase	-3.03705	-1.60267	8.43298e-158	2.12448e-156
A0J47_RS08005	NZ_CP070624.1:1672731-1673768	porin	-2.07588	-1.05372	2.84845e-08	5.77956e-08
A0J47_RS08015	NZ_CP070624.1:1675435-1676061	thiol:disulfide interchange protein DsbA/DsbL	2.33371	1.22263	3.15001e-52	2.1153e-51
A0J47_RS08020	NZ_CP070624.1:1676315-1677667	molecular chaperone	2.76202	1.46572	1.6476e-73	1.59873e-72
A0J47_RS08025	NZ_CP070624.1:1677772-1678080	high-potential iron-sulfur protein	-3.23074	-1.69187	3.7678e-33	1.69051e-32
A0J47_RS08030	NZ_CP070624.1:1678353-1678988	hypothetical protein	-1.93153	-0.949743	2.32276e-13	5.83352e-13
A0J47_RS08035	NZ_CP070624.1:1679137-1679547	nuclear transport factor 2 family protein	-2.37742	-1.2494	5.93016e-27	2.25424e-26
A0J47_RS08040	NZ_CP070624.1:1679623-1681029	sodium:alanine symporter family protein	1.95383	0.966303	7.19027e-27	2.72304e-26
A0J47_RS08055	NZ_CP070624.1:1683994-1687089	efflux RND transporter permease subunit	-1.55227	-0.634381	2.93543e-06	5.4045e-06
A0J47_RS08060	NZ_CP070624.1:1687082-1688173	efflux RND transporter periplasmic adaptor subunit	-1.64268	-0.716048	0.000336797	0.000540367
A0J47_RS08090	NZ_CP070624.1:1696601-1697428	uroporphyrinogen-III C-methyltransferase	-2.02663	-1.01909	3.37679e-05	5.8282e-05
A0J47_RS08095	NZ_CP070624.1:1697428-1698474	anaerobic sulfite reductase subunit AsrA	-2.19873	-1.13667	2.52282e-07	4.87497e-07
A0J47_RS08100	NZ_CP070624.1:1698483-1699316	anaerobic sulfite reductase subunit AsrB	-1.62978	-0.704681	0.00106728	0.00163849
A0J47_RS08105	NZ_CP070624.1:1699327-1700337	sulfite reductase subunit C	-1.60182	-0.679715	4.89825e-05	8.37223e-05
A0J47_RS08115	NZ_CP070624.1:1701106-1701735	SH3 domain-containing protein	-3.21492	-1.68479	2.88983e-80	3.10906e-79
A0J47_RS08125	NZ_CP070624.1:1702042-1703397	C4-dicarboxylate transporter DcuC	-3.29949	-1.72224	6.33635e-65	5.23427e-64
A0J47_RS08140	NZ_CP070624.1:1704632-1704916	hypothetical protein	-2.53144	-1.33996	2.51061e-28	9.87685e-28
A0J47_RS08145	NZ_CP070624.1:1705103-1705960	MurR/RpiR family transcriptional regulator	-2.82761	-1.49958	8.50901e-41	4.44749e-40
A0J47_RS08150	NZ_CP070624.1:1706017-1707258	peptidase T	-1.77397	-0.826984	1.52112e-22	5.11581e-22
A0J47_RS08155	NZ_CP070624.1:1707388-1709070	ricin-type beta-trefoil lectin domain protein	-1.51503	-0.599343	0.000253215	0.000410652
A0J47_RS08160	NZ_CP070624.1:1709705-1711195	alanine:cation symporter family protein	1.92055	0.941517	6.73791e-27	2.5565e-26
A0J47_RS08165	NZ_CP070624.1:1711987-1712163	hypothetical protein	-2.76886	-1.46929	1.24451e-12	3.00997e-12
A0J47_RS08170	NZ_CP070624.1:1712419-1713429	ribonuclease	1.70641	0.770964	5.37142e-43	2.96818e-42
A0J47_RS08175	NZ_CP070624.1:1713922-1714233	hypothetical protein	1.90662	0.931017	6.32191e-86	7.6088e-85
A0J47_RS08200	NZ_CP070624.1:1720000-1721835	Hsp70 family protein	1.75364	0.810351	7.67337e-45	4.4335e-44
A0J47_RS08205	NZ_CP070624.1:1721835-1722503	DUF2760 domain-containing protein	1.56486	0.646036	8.83446e-18	2.6079e-17
A0J47_RS08220	NZ_CP070624.1:1724728-1725660	LpxL/LpxP family Kdo(2)-lipid IV(A) lauroyl/palmitoleoyl acyltransferase	1.84186	0.88116	1.24803e-16	3.51284e-16
A0J47_RS08225	NZ_CP070624.1:1725893-1726819	LpxL/LpxP family Kdo(2)-lipid IV(A) lauroyl/palmitoleoyl acyltransferase	1.54755	0.62999	1.11503e-22	3.7688e-22
A0J47_RS08230	NZ_CP070624.1:1726973-1727788	hypothetical protein	3.55419	1.82952	1.79992e-37	8.87057e-37
A0J47_RS08245	NZ_CP070624.1:1730492-1731550	3-deoxy-7-phosphoheptulonate synthase	1.75367	0.81038	1.37409e-37	6.81336e-37
A0J47_RS08250	NZ_CP070624.1:1731842-1732714	hypothetical protein	-1.7163	-0.779299	1.76099e-36	8.48287e-36
A0J47_RS08255	NZ_CP070624.1:1732803-1733783	catabolite repressor/activator	-3.73921	-1.90273	1.57596e-67	1.38058e-66
A0J47_RS08260	NZ_CP070624.1:1734320-1735438	fused PTS fructose transporter subunit IIA/HPr protein	-8.9268	-3.15814	1.90998e-207	8.15463e-206
A0J47_RS08265	NZ_CP070624.1:1735439-1736392	1-phosphofructokinase	-6.91094	-2.78888	1.43636e-126	2.69716e-125
A0J47_RS08270	NZ_CP070624.1:1736402-1738135	PTS fructose transporter subunit IIBC	-4.48115	-2.16387	2.18762e-77	2.26352e-76
A0J47_RS08275	NZ_CP070624.1:1738481-1740397	response regulator	-1.56179	-0.643203	0.00016835	0.000277685
A0J47_RS08280	NZ_CP070624.1:1740580-1741095	peptide deformylase	1.93717	0.953954	9.49147e-24	3.31018e-23
A0J47_RS08285	NZ_CP070624.1:1741151-1742176	potassium channel protein	-2.12958	-1.09057	1.53108e-18	4.64478e-18
A0J47_RS08305	NZ_CP070624.1:1745664-1746857	glycine C-acetyltransferase	-2.38466	-1.25378	5.45964e-159	1.39272e-157
A0J47_RS08310	NZ_CP070624.1:1746860-1747891	L-threonine 3-dehydrogenase	-2.05463	-1.03888	1.82498e-90	2.34988e-89
A0J47_RS08335	NZ_CP070624.1:1753683-1755278	ABC-F family ATPase	3.2214	1.68769	2.49027e-199	9.52879e-198
A0J47_RS08355	NZ_CP070624.1:1758273-1758554	hypothetical protein	9.07273	3.18154	2.05043e-185	6.87318e-184
A0J47_RS08360	NZ_CP070624.1:1759127-1760590	DUF2867 domain-containing protein	-3.34451	-1.7418	8.83683e-29	3.53125e-28
A0J47_RS08370	NZ_CP070624.1:1762518-1763189	ABC transporter ATP-binding protein	-1.99478	-0.996231	1.55742e-16	4.36854e-16
A0J47_RS08375	NZ_CP070624.1:1763170-1765635	ABC transporter permease	-1.61714	-0.693449	2.37293e-14	6.19344e-14
A0J47_RS08390	NZ_CP070624.1:1768528-1770666	FUSC family protein	-1.98697	-0.990567	6.8615e-16	1.89064e-15
A0J47_RS08395	NZ_CP070624.1:1770709-1772316	TolC family protein	-2.22738	-1.15535	1.36419e-17	4.00084e-17
A0J47_RS08405	NZ_CP070624.1:1772533-1773429	HlyD family secretion protein	-1.96073	-0.971393	1.76289e-07	3.44425e-07
A0J47_RS08410	NZ_CP070624.1:1773474-1774166	two pore domain potassium channel family protein	-2.35233	-1.23409	1.02287e-12	2.48279e-12
A0J47_RS08415	NZ_CP070624.1:1774159-1775286	AI-2E family transporter	-2.21515	-1.1474	2.91892e-40	1.50434e-39
A0J47_RS08430	NZ_CP070624.1:1778215-1779846	sodium/solute symporter	2.49563	1.31941	1.27786e-13	3.25156e-13
A0J47_RS08455	NZ_CP070624.1:1785310-1786518	NupC/NupG family nucleoside CNT transporter	1.63974	0.713463	6.41679e-09	1.33196e-08
A0J47_RS08470	NZ_CP070624.1:1788998-1789651	GTP cyclohydrolase I FolE	2.08224	1.05814	1.98171e-44	1.1289e-43
A0J47_RS08475	NZ_CP070624.1:1789758-1790678	LysR family transcriptional regulator	2.77617	1.4731	3.89106e-52	2.60431e-51
A0J47_RS08480	NZ_CP070624.1:1790694-1791578	YjjW family glycine radical enzyme activase	-2.64465	-1.40308	9.77677e-10	2.10146e-09
A0J47_RS08485	NZ_CP070624.1:1791601-1793145	YjjI family glycine radical enzyme	-6.34501	-2.66562	1.83513e-40	9.51825e-40
A0J47_RS08500	NZ_CP070624.1:1795791-1796765	TerC family protein	1.9312	0.949501	4.93049e-26	1.82798e-25
A0J47_RS08505	NZ_CP070624.1:1797537-1797920	hypothetical protein	-3.63965	-1.8638	1.33408e-16	3.75246e-16
A0J47_RS08510	NZ_CP070624.1:1798021-1799427	amino acid permease	1.63552	0.709751	9.91477e-19	3.02819e-18
A0J47_RS08540	NZ_CP070624.1:1803640-1804119	DUF1456 family protein	2.71796	1.44252	2.25815e-120	4.03483e-119
A0J47_RS08545	NZ_CP070624.1:1804304-1806391	FUSC family protein	3.11189	1.63779	4.403e-132	8.50408e-131
A0J47_RS08570	NZ_CP070624.1:1813434-1815284	ABC transporter ATP-binding protein	1.84992	0.887462	3.66117e-28	1.43475e-27
A0J47_RS08575	NZ_CP070624.1:1815450-1816373	agmatinase	11.1298	3.47635	0	0
A0J47_RS08580	NZ_CP070624.1:1816980-1819166	catalase/peroxidase HPI	-2.87347	-1.52279	7.47844e-163	1.96965e-161
A0J47_RS08585	NZ_CP070624.1:1819372-1819716	GreA/GreB family elongation factor	-3.08099	-1.6234	0.00255418	0.00374126
A0J47_RS08595	NZ_CP070624.1:1821169-1822548	C4-dicarboxylate transporter DcuC	-9.02621	-3.17412	1.27093e-112	2.11266e-111
A0J47_RS08600	NZ_CP070624.1:1823477-1823641	hypothetical protein	-1.80859	-0.854869	1.1542e-11	2.6843e-11
A0J47_RS08625	NZ_CP070624.1:1827016-1828227	protein kinase	2.01801	1.01293	4.02768e-20	1.28228e-19
A0J47_RS08635	NZ_CP070624.1:1828923-1829888	zinc transporter ZntB	-1.642	-0.715458	1.9443e-26	7.29516e-26
A0J47_RS08640	NZ_CP070624.1:1830221-1834135	ATP-dependent RNA helicase HrpA	1.78492	0.835861	4.58014e-37	2.2382e-36
A0J47_RS08645	NZ_CP070624.1:1834245-1834910	peptidoglycan DD-metalloendopeptidase family protein	9.97088	3.31772	0	0
A0J47_RS08650	NZ_CP070624.1:1834900-1836141	MFS transporter	17.6306	4.14001	0	0
A0J47_RS08670	NZ_CP070624.1:1840277-1841830	BCCT family transporter	-11.8541	-3.56731	7.00486e-290	5.68235e-288
A0J47_RS08695	NZ_CP070624.1:1844990-1845712	DTW domain-containing protein	3.04565	1.60675	2.72735e-99	3.9367e-98
A0J47_RS08705	NZ_CP070624.1:1846980-1848266	DEAD/DEAH box helicase	5.07892	2.34452	7.38306e-182	2.35793e-180
A0J47_RS08715	NZ_CP070624.1:1849913-1851283	DASS family sodium-coupled anion symporter	-3.01743	-1.59332	5.57779e-34	2.55633e-33
A0J47_RS08730	NZ_CP070624.1:1854810-1855727	1,4-dihydroxy-2-naphthoyl-CoA synthase	-3.6933	-1.88491	1.44923e-227	7.2569e-226
A0J47_RS08735	NZ_CP070624.1:1855967-1858366	ATP-dependent RNA helicase	-1.97144	-0.979249	4.59882e-49	2.87852e-48
A0J47_RS08740	NZ_CP070624.1:1858395-1858763	hypothetical protein	-3.79061	-1.92243	1.8939e-144	3.95962e-143
A0J47_RS08745	NZ_CP070624.1:1858936-1859364	nitrous oxide-stimulated promoter family protein	-3.32079	-1.73152	6.32166e-44	3.58109e-43
A0J47_RS08750	NZ_CP070624.1:1859603-1859896	hypothetical protein	2.41528	1.27219	1.35313e-22	4.56218e-22
A0J47_RS08760	NZ_CP070624.1:1860952-1862127	formate-dependent phosphoribosylglycinamide formyltransferase	1.63882	0.712656	4.92811e-06	8.98356e-06
A0J47_RS08765	NZ_CP070624.1:1862300-1863172	DMT family transporter	3.86168	1.94923	9.99712e-98	1.40793e-96
A0J47_RS08775	NZ_CP070624.1:1864442-1865122	CidB/LrgB family autolysis modulator	1.55594	0.637782	1.46683e-09	3.13129e-09
A0J47_RS08795	NZ_CP070624.1:1868222-1868707	hypothetical protein	-2.70526	-1.43577	1.59372e-25	5.81305e-25
A0J47_RS08805	NZ_CP070624.1:1869785-1870501	hypothetical protein	-1.82808	-0.870332	6.91308e-19	2.12099e-18
A0J47_RS08820	NZ_CP070624.1:1872844-1873164	DUF496 family protein	-1.91072	-0.934115	7.04739e-31	2.98374e-30
A0J47_RS08825	NZ_CP070624.1:1873396-1874826	16S rRNA (cytosine(1407)-C(5))-methyltransferase RsmF	1.61233	0.68915	6.46494e-36	3.07407e-35
A0J47_RS08830	NZ_CP070624.1:1874957-1877581	MCE family protein	1.51442	0.598768	1.69514e-26	6.37208e-26
A0J47_RS08845	NZ_CP070624.1:1880761-1881219	GAF domain-containing protein	2.142	1.09896	2.36037e-60	1.80976e-59
A0J47_RS08850	NZ_CP070624.1:1881330-1881962	RNA chaperone ProQ	2.00308	1.00222	5.45044e-81	5.91095e-80
A0J47_RS08855	NZ_CP070624.1:1881979-1883988	carboxy terminal-processing peptidase	1.96548	0.974881	2.4467e-74	2.40869e-73
A0J47_RS08865	NZ_CP070624.1:1884929-1886128	nicotinate phosphoribosyltransferase	2.57439	1.36423	7.97749e-182	2.52787e-180
A0J47_RS08875	NZ_CP070624.1:1889146-1889370	DUF2835 domain-containing protein	2.47091	1.30504	1.16579e-16	3.28365e-16
A0J47_RS08880	NZ_CP070624.1:1889584-1890597	quinone-dependent dihydroorotate dehydrogenase	3.34008	1.73988	2.53351e-256	1.55696e-254
A0J47_RS08895	NZ_CP070624.1:1894283-1894546	glutaredoxin family protein	1.59494	0.673507	1.11386e-06	2.09546e-06
A0J47_RS08900	NZ_CP070624.1:1894533-1896461	ABC transporter ATP-binding protein	1.53173	0.615161	2.33873e-17	6.79019e-17
A0J47_RS08910	NZ_CP070624.1:1898641-1898814	ribosome modulation factor	-3.77541	-1.91663	6.60047e-250	3.87993e-248
A0J47_RS08920	NZ_CP070624.1:1899583-1901325	Lon protease family protein	2.74185	1.45515	1.24107e-155	3.0324e-154
A0J47_RS08945	NZ_CP070624.1:1903306-1903743	hypothetical protein	3.26719	1.70805	2.35746e-36	1.13024e-35
A0J47_RS08950	NZ_CP070624.1:1903733-1904464	winged helix-turn-helix domain-containing protein	2.40272	1.26467	4.76021e-33	2.12871e-32
A0J47_RS08955	NZ_CP070624.1:1904680-1905705	haloacid dehalogenase-like hydrolase	1.74039	0.799414	3.99682e-41	2.09989e-40
A0J47_RS08960	NZ_CP070624.1:1905702-1906622	LysR family transcriptional regulator	-1.64621	-0.719146	1.06076e-09	2.27643e-09
A0J47_RS08965	NZ_CP070624.1:1906725-1907825	hypothetical protein	-1.50919	-0.593774	3.30294e-05	5.70802e-05
A0J47_RS08970	NZ_CP070624.1:1907932-1908183	hypothetical protein	2.09806	1.06905	1.42189e-21	4.666e-21
A0J47_RS09005	NZ_CP070624.1:1915557-1916000	hypothetical protein	1.74503	0.803253	1.96384e-20	6.30167e-20
A0J47_RS09010	NZ_CP070624.1:1916279-1917709	cytochrome-c oxidase, cbb3-type subunit I	2.29535	1.19871	1.40942e-13	3.58184e-13
A0J47_RS09015	NZ_CP070624.1:1917721-1918332	cytochrome-c oxidase, cbb3-type subunit II	2.55801	1.35502	4.10805e-11	9.29813e-11
A0J47_RS09040	NZ_CP070624.1:1922516-1922716	cbb3-type cytochrome oxidase assembly protein CcoS	-1.70515	-0.769897	0.00474346	0.00677924
A0J47_RS09050	NZ_CP070624.1:1923472-1924227	FNR family transcription factor	1.70241	0.767582	3.36533e-16	9.40715e-16
A0J47_RS09055	NZ_CP070624.1:1924507-1925448	universal stress protein UspE	-2.03487	-1.02494	9.34306e-69	8.34701e-68
A0J47_RS09065	NZ_CP070624.1:1926232-1927161	tRNA 2-thiocytidine(32) synthetase TtcA	6.58743	2.71972	0	0
A0J47_RS09080	NZ_CP070624.1:1929969-1931144	D-alanyl-D-alanine carboxypeptidase	-1.94412	-0.959118	1.07656e-62	8.56185e-62
A0J47_RS09085	NZ_CP070624.1:1931481-1932962	carboxypeptidase M32	-1.83254	-0.873843	9.00163e-55	6.33864e-54
A0J47_RS09090	NZ_CP070624.1:1933129-1933434	hypothetical protein	-1.53242	-0.615811	3.76936e-17	1.08429e-16
A0J47_RS09105	NZ_CP070624.1:1934695-1935927	peptidase T	-3.08002	-1.62294	6.30671e-119	1.10736e-117
A0J47_RS09120	NZ_CP070624.1:1938123-1939241	spermidine/putrescine ABC transporter ATP-binding protein PotA	2.09524	1.06711	4.69358e-75	4.66598e-74
A0J47_RS09125	NZ_CP070624.1:1939222-1940082	spermidine/putrescine ABC transporter permease PotB	2.17318	1.11981	2.28691e-58	1.69264e-57
A0J47_RS09130	NZ_CP070624.1:1940082-1940849	spermidine/putrescine ABC transporter permease PotC	2.1063	1.07471	1.69185e-103	2.60917e-102
A0J47_RS09135	NZ_CP070624.1:1941039-1942076	extracellular solute-binding protein	9.02405	3.17378	1.71248e-97	2.4034e-96
A0J47_RS09140	NZ_CP070624.1:1942448-1943491	extracellular solute-binding protein	2.75984	1.46458	6.66102e-191	2.36992e-189
A0J47_RS09145	NZ_CP070624.1:1943628-1943882	hypothetical protein	-3.66243	-1.8728	9.96422e-67	8.56247e-66
A0J47_RS09150	NZ_CP070624.1:1944067-1944783	NAD-dependent protein deacylase	-1.55859	-0.640244	5.06699e-21	1.64414e-20
A0J47_RS09160	NZ_CP070624.1:1946150-1946773	4Fe-4S dicluster domain-containing protein	-1.56607	-0.647145	1.57696e-08	3.22388e-08
A0J47_RS09195	NZ_CP070624.1:1954010-1954906	formate dehydrogenase accessory sulfurtransferase FdhD	1.65112	0.723442	2.44589e-12	5.85974e-12
A0J47_RS09200	NZ_CP070624.1:1954922-1955833	helix-turn-helix transcriptional regulator	1.60685	0.684238	7.4019e-14	1.89653e-13
A0J47_RS09210	NZ_CP070624.1:1958429-1958938	DUF2505 domain-containing protein	-1.90892	-0.932755	0.000563981	0.000886975
A0J47_RS09220	NZ_CP070624.1:1959790-1960401	PH domain-containing protein	-2.32244	-1.21564	6.98375e-83	7.84656e-82
A0J47_RS09260	NZ_CP070624.1:1970456-1970977	Hcp family type VI secretion system effector	2.42654	1.2789	2.03542e-19	6.34075e-19
A0J47_RS09265	NZ_CP070624.1:1971444-1972406	D-alanyl-D-alanine endopeptidase	2.92151	1.54671	1.39012e-58	1.03266e-57
A0J47_RS09270	NZ_CP070624.1:1972447-1973442	alpha/beta hydrolase	-2.24645	-1.16765	4.66655e-25	1.68394e-24
A0J47_RS09275	NZ_CP070624.1:1973719-1974075	phasin family protein	-3.07222	-1.61928	1.21327e-31	5.25188e-31
A0J47_RS09280	NZ_CP070624.1:1974116-1974754	phasin family protein	-2.87246	-1.52229	4.23817e-27	1.62476e-26
A0J47_RS09285	NZ_CP070624.1:1974917-1975498	histidine phosphatase family protein	-1.69117	-0.758024	5.27299e-19	1.62641e-18
A0J47_RS09290	NZ_CP070624.1:1975694-1975894	hypothetical protein	-6.7045	-2.74513	1.42953e-39	7.3025e-39
A0J47_RS09315	NZ_CP070624.1:1982785-1983447	type VI secretion system-associated protein TagO	1.71261	0.776193	0.00390906	0.00562239
A0J47_RS09330	NZ_CP070624.1:1987577-1988377	type IVB secretion system protein IcmH/DotU	1.51189	0.596352	0.00762816	0.0107153
A0J47_RS09335	NZ_CP070624.1:1988383-1989717	type VI secretion system baseplate subunit TssK	1.58203	0.661778	0.000122297	0.000203712
A0J47_RS09355	NZ_CP070624.1:1992654-1994420	type VI secretion system baseplate subunit TssF	1.50849	0.593102	5.1845e-05	8.83172e-05
A0J47_RS09375	NZ_CP070624.1:1997629-1997904	polyhydroxyalkanoic acid system family protein	-2.29149	-1.19628	2.20887e-37	1.08596e-36
A0J47_RS09390	NZ_CP070624.1:2001874-2002698	substrate-binding domain-containing protein	2.48209	1.31156	7.12219e-45	4.12091e-44
A0J47_RS09395	NZ_CP070624.1:2002783-2003484	ABC transporter permease	1.85656	0.892629	1.66066e-08	3.38985e-08
A0J47_RS09425	NZ_CP070624.1:2009516-2010193	response regulator transcription factor	1.50554	0.590279	8.02983e-09	1.65745e-08
A0J47_RS09435	NZ_CP070624.1:2012119-2012832	phosphatase PAP2 family protein	1.69263	0.759266	1.9745e-17	5.7533e-17
A0J47_RS09450	NZ_CP070624.1:2014577-2015560	hypothetical protein	-1.7495	-0.806947	2.30718e-25	8.37773e-25
A0J47_RS09455	NZ_CP070624.1:2015715-2016413	DUF2786 domain-containing protein	3.54066	1.82402	5.94034e-102	8.79344e-101
A0J47_RS09460	NZ_CP070624.1:2016705-2018009	inosine/guanosine kinase	2.72293	1.44516	5.14107e-103	7.8098e-102
A0J47_RS09465	NZ_CP070624.1:2018226-2018873	DUF2913 family protein	2.19395	1.13353	9.23419e-89	1.14889e-87
A0J47_RS09485	NZ_CP070624.1:2021956-2022450	hypothetical protein	-2.91445	-1.54322	8.10836e-53	5.51804e-52
A0J47_RS09500	NZ_CP070624.1:2026957-2027235	50S ribosomal protein L25	4.7131	2.23668	0	0
A0J47_RS09505	NZ_CP070624.1:2027293-2027559	DUF1289 domain-containing protein	-11.4232	-3.51389	4.0522e-39	2.04934e-38
A0J47_RS09510	NZ_CP070624.1:2027843-2028160	hypothetical protein	-6.72165	-2.74882	1.70449e-42	9.27976e-42
A0J47_RS09525	NZ_CP070624.1:2032549-2033118	elongation factor P-like protein YeiP	2.66308	1.4131	9.75034e-78	1.01926e-76
A0J47_RS09535	NZ_CP070624.1:2033769-2034950	multidrug efflux MFS transporter EmrD	1.70675	0.771248	2.31467e-33	1.04315e-32
A0J47_RS09545	NZ_CP070624.1:2036155-2036490	hypothetical protein	-2.10511	-1.07389	7.32044e-13	1.79514e-12
A0J47_RS09550	NZ_CP070624.1:2036988-2037680	iron-sulfur cluster assembly scaffold protein	-5.23143	-2.3872	1.36652e-31	5.90267e-31
A0J47_RS09555	NZ_CP070624.1:2037747-2038748	GGGtGRT protein	-3.67231	-1.87669	8.96442e-47	5.31574e-46
A0J47_RS09560	NZ_CP070624.1:2039016-2039921	manganese-dependent inorganic pyrophosphatase	1.97395	0.981089	2.70088e-80	2.9135e-79
A0J47_RS09580	NZ_CP070624.1:2045046-2045702	hypothetical protein	-1.82692	-0.869417	3.98462e-05	6.84235e-05
A0J47_RS09600	NZ_CP070624.1:2050831-2051343	hypothetical protein	-1.72885	-0.789814	7.85471e-05	0.000132432
A0J47_RS09635	NZ_CP070624.1:2060828-2061964	hydrogenase small subunit	-2.22076	-1.15105	1.36376e-28	5.41763e-28
A0J47_RS09640	NZ_CP070624.1:2061968-2063671	nickel-dependent hydrogenase large subunit	-1.83569	-0.876321	4.74542e-17	1.36024e-16
A0J47_RS09645	NZ_CP070624.1:2063684-2064388	Ni/Fe-hydrogenase, b-type cytochrome subunit	-1.91031	-0.933806	1.93215e-19	6.03293e-19
A0J47_RS09670	NZ_CP070624.1:2068238-2068585	hydrogenase maturation nickel metallochaperone HypA	1.71774	0.780516	1.34205e-35	6.34499e-35
A0J47_RS09680	NZ_CP070624.1:2069668-2070237	hypothetical protein	-1.79531	-0.844235	9.99307e-45	5.74921e-44
A0J47_RS09695	NZ_CP070624.1:2071377-2071772	membrane protein	-2.38112	-1.25164	1.3765e-33	6.2381e-33
A0J47_RS09700	NZ_CP070624.1:2072015-2072572	heme utilization protein HutZ	1.76682	0.821156	1.41571e-13	3.59557e-13
A0J47_RS09710	NZ_CP070624.1:2073150-2074541	heme anaerobic degradation radical SAM methyltransferase ChuW/HutW	1.83283	0.874074	5.06723e-09	1.05398e-08
A0J47_RS09715	NZ_CP070624.1:2074938-2075696	energy transducer TonB	3.4513	1.78714	5.14531e-08	1.03519e-07
A0J47_RS09720	NZ_CP070624.1:2075699-2076370	MotA/TolQ/ExbB proton channel family protein	1.82846	0.870631	0.0106769	0.014767
A0J47_RS09730	NZ_CP070624.1:2076789-2077685	ABC transporter substrate-binding protein	1.73322	0.793457	0.000117528	0.000196009
A0J47_RS09735	NZ_CP070624.1:2077772-2078809	iron ABC transporter permease	1.68619	0.753764	0.0102815	0.0142558
A0J47_RS09745	NZ_CP070624.1:2080050-2081054	HTH-type transcriptional repressor PurR	1.56896	0.649805	1.04922e-29	4.30298e-29
A0J47_RS09755	NZ_CP070624.1:2082542-2082934	hypothetical protein	2.13737	1.09584	0.0265249	0.0349983
A0J47_RS09765	NZ_CP070624.1:2083637-2085790	dihydrolipoyl dehydrogenase	-1.51216	-0.596616	2.50715e-12	6.00295e-12
A0J47_RS09800	NZ_CP070624.1:2092813-2093541	arginine ABC transporter ATP-binding protein ArtP	-2.75856	-1.46391	0.00148662	0.00224822
A0J47_RS09805	NZ_CP070624.1:2093591-2094328	arginine ABC transporter substrate-binding protein	-3.01782	-1.59351	3.42361e-23	1.17381e-22
A0J47_RS09830	NZ_CP070624.1:2097075-2097743	hypothetical protein	-2.16077	-1.11155	6.54601e-114	1.10168e-112
A0J47_RS09840	NZ_CP070624.1:2099564-2099920	DsrE family protein	-9.21243	-3.20358	1.63731e-280	1.20744e-278
A0J47_RS09850	NZ_CP070624.1:2100831-2103896	EAL domain-containing protein	-1.55755	-0.63928	3.28545e-05	5.68263e-05
A0J47_RS09875	NZ_CP070624.1:2108490-2109518	amino acid ABC transporter substrate-binding protein	-2.27816	-1.18787	1.73081e-12	4.1638e-12
A0J47_RS09885	NZ_CP070624.1:2110522-2110851	sulfurtransferase TusE	2.25685	1.17431	4.90038e-63	3.9049e-62
A0J47_RS09895	NZ_CP070624.1:2111446-2112636	class I SAM-dependent methyltransferase	4.17557	2.06197	1.74255e-132	3.39798e-131
A0J47_RS09900	NZ_CP070624.1:2112921-2113550	DUF2057 domain-containing protein	1.53471	0.617967	3.17142e-35	1.48194e-34
A0J47_RS09915	NZ_CP070624.1:2118442-2119005	cysteine hydrolase	-1.88042	-0.911051	2.47797e-13	6.21178e-13
A0J47_RS09965	NZ_CP070624.1:2128393-2128659	acyl-CoA-binding protein	-3.88815	-1.95908	4.63848e-32	2.02297e-31
A0J47_RS09975	NZ_CP070624.1:2130736-2130876	hypothetical protein	-1.78375	-0.834915	0.000240553	0.000391146
A0J47_RS09980	NZ_CP070624.1:2131127-2131846	hypothetical protein	-1.94143	-0.957123	6.73492e-22	2.23177e-21
A0J47_RS09985	NZ_CP070624.1:2132037-2132846	class I SAM-dependent methyltransferase	-3.47464	-1.79686	7.54483e-46	4.43505e-45
A0J47_RS09995	NZ_CP070624.1:2133646-2134767	linear amide C-N hydrolase	-2.40847	-1.26812	3.34981e-24	1.17941e-23
A0J47_RS10000	NZ_CP070624.1:2134783-2136417	MFS transporter	-1.79003	-0.839982	2.58968e-05	4.51968e-05
A0J47_RS10005	NZ_CP070624.1:2136558-2137460	LysR family transcriptional regulator	-1.66917	-0.73913	6.82724e-09	1.41415e-08
A0J47_RS10010	NZ_CP070624.1:2137567-2139405	hypothetical protein	2.29942	1.20127	1.13204e-37	5.6338e-37
A0J47_RS10115	NZ_CP070624.1:2145944-2146495	ECF-type riboflavin transporter substrate-binding protein	7.90059	2.98196	2.12851e-143	4.4047e-142
A0J47_RS10120	NZ_CP070624.1:2146498-2148195	energy-coupling factor ABC transporter ATP-binding protein	8.28452	3.05042	7.25972e-270	4.99075e-268
A0J47_RS10125	NZ_CP070624.1:2148195-2149037	energy-coupling factor transporter transmembrane protein EcfT	7.03591	2.81474	2.88027e-121	5.19217e-120
A0J47_RS10130	NZ_CP070624.1:2149121-2151061	FUSC family protein	2.90393	1.53801	4.49462e-57	3.30257e-56
A0J47_RS10135	NZ_CP070624.1:2151434-2152447	tryptophan--tRNA ligase	1.72831	0.789363	1.42833e-22	4.80772e-22
A0J47_RS10145	NZ_CP070624.1:2153842-2154090	DUF3297 family protein	1.55998	0.641527	6.61625e-12	1.55568e-11
A0J47_RS10150	NZ_CP070624.1:2154440-2154910	SocA family protein	-1.84546	-0.883981	1.49256e-11	3.44872e-11
A0J47_RS10155	NZ_CP070624.1:2154907-2155917	hypothetical protein	-2.14149	-1.09861	5.1831e-22	1.72317e-21
A0J47_RS10160	NZ_CP070624.1:2156377-2157231	hypothetical protein	-24.7049	-4.62673	0	0
A0J47_RS10165	NZ_CP070624.1:2157701-2158798	ABC transporter permease	-1.68093	-0.749261	1.01424e-09	2.1789e-09
A0J47_RS10170	NZ_CP070624.1:2158798-2159724	ABC transporter ATP-binding protein	-1.99622	-0.997271	4.74131e-15	1.27272e-14
A0J47_RS10175	NZ_CP070624.1:2159717-2160676	HlyD family efflux transporter periplasmic adaptor subunit	-1.80431	-0.851443	2.16537e-10	4.76546e-10
A0J47_RS10185	NZ_CP070624.1:2163076-2163474	hypothetical protein	11.8994	3.57282	1.60993e-56	1.16397e-55
A0J47_RS10190	NZ_CP070624.1:2163744-2163923	hypothetical protein	13.2739	3.73052	6.49327e-09	1.34715e-08
A0J47_RS10195	NZ_CP070624.1:2163923-2165137	MFS transporter	2.23085	1.15759	5.67249e-08	1.13787e-07
A0J47_RS10200	NZ_CP070624.1:2165301-2166182	protease HtpX	1.50153	0.58643	1.02377e-22	3.47191e-22
A0J47_RS10205	NZ_CP070624.1:2166565-2166732	hypothetical protein	-2.40892	-1.26839	1.91229e-38	9.63511e-38
A0J47_RS10210	NZ_CP070624.1:2166883-2167566	ATP-dependent dethiobiotin synthetase BioD	-2.97299	-1.57191	2.44503e-21	7.96551e-21
A0J47_RS10230	NZ_CP070624.1:2170831-2172108	adenosylmethionine--8-amino-7-oxononanoate transaminase	2.07346	1.05204	5.12249e-07	9.80038e-07
A0J47_RS10240	NZ_CP070624.1:2173436-2175019	L-lactate permease	1.59074	0.669698	7.72097e-06	1.38201e-05
A0J47_RS10255	NZ_CP070624.1:2177362-2178111	lactate utilization protein C	-1.71596	-0.779013	2.3658e-13	5.93791e-13
A0J47_RS10260	NZ_CP070624.1:2178337-2179239	LysR family transcriptional regulator	1.58631	0.665671	1.21508e-15	3.31652e-15
A0J47_RS10265	NZ_CP070624.1:2179321-2180535	ROK family protein	-2.8205	-1.49595	9.88355e-66	8.28258e-65
A0J47_RS10290	NZ_CP070624.1:2184727-2186067	GGDEF domain-containing protein	2.88111	1.52662	2.55362e-08	5.18912e-08
A0J47_RS10295	NZ_CP070624.1:2186064-2188130	EAL domain-containing protein	1.77741	0.829773	1.63783e-05	2.88578e-05
A0J47_RS10305	NZ_CP070624.1:2189819-2190577	enoyl-CoA hydratase/isomerase family protein	-2.26345	-1.17852	1.64553e-10	3.64715e-10
A0J47_RS10310	NZ_CP070624.1:2190721-2191911	aspartate/tyrosine/aromatic aminotransferase	1.96106	0.97163	8.63066e-37	4.20744e-36
A0J47_RS10320	NZ_CP070624.1:2192465-2192869	hypothetical protein	6.93546	2.79399	9.90778e-222	4.67279e-220
A0J47_RS10355	NZ_CP070624.1:2199591-2200148	YcbK family protein	-4.32904	-2.11405	8.37242e-30	3.44058e-29
A0J47_RS10360	NZ_CP070624.1:2200308-2202056	L,D-transpeptidase family protein	-2.14125	-1.09845	1.63564e-09	3.48067e-09
A0J47_RS10375	NZ_CP070624.1:2203835-2204614	TSUP family transporter	1.87835	0.909469	2.08298e-31	8.93084e-31
A0J47_RS10380	NZ_CP070624.1:2204782-2205234	group II truncated hemoglobin	-2.34696	-1.23079	5.45721e-47	3.25986e-46
A0J47_RS10385	NZ_CP070624.1:2205324-2207804	trimethylamine-N-oxide reductase TorA	-2.18117	-1.12511	8.10235e-34	3.7008e-33
A0J47_RS10390	NZ_CP070624.1:2207822-2209003	pentaheme c-type cytochrome TorC	-2.81772	-1.49453	1.50098e-25	5.48467e-25
A0J47_RS10395	NZ_CP070624.1:2209056-2209226	periplasmic nitrate reductase, NapE protein	-4.09606	-2.03424	6.85461e-10	1.47963e-09
A0J47_RS10400	NZ_CP070624.1:2210019-2210372	MULTISPECIES: 50S ribosomal protein L20	2.91514	1.54357	2.42639e-165	6.56096e-164
A0J47_RS10405	NZ_CP070624.1:2210415-2210609	50S ribosomal protein L35	2.86673	1.51941	1.58692e-67	1.38719e-66
A0J47_RS10410	NZ_CP070624.1:2210710-2211261	translation initiation factor IF-3	2.13198	1.09219	1.82981e-61	1.43276e-60
A0J47_RS10415	NZ_CP070624.1:2211265-2213196	threonine--tRNA ligase	1.5564	0.638208	2.75167e-34	1.27116e-33
A0J47_RS10420	NZ_CP070624.1:2213708-2214574	fructosamine kinase family protein	-2.50503	-1.32483	5.8262e-25	2.09681e-24
A0J47_RS10425	NZ_CP070624.1:2214710-2215363	hexitol phosphatase HxpB	-1.62151	-0.697339	2.32511e-26	8.71595e-26
A0J47_RS10430	NZ_CP070624.1:2215747-2215950	CPXCG motif-containing cysteine-rich protein	-7.41093	-2.88965	1.80544e-111	2.98892e-110
A0J47_RS10440	NZ_CP070624.1:2216980-2218350	MATE family efflux transporter	6.13184	2.61632	8.12207e-154	1.9153e-152
A0J47_RS10445	NZ_CP070624.1:2218515-2219600	DUF3080 family protein	1.67811	0.746837	0.000195426	0.000320872
A0J47_RS10480	NZ_CP070624.1:2222018-2222248	hypothetical protein	-4.62208	-2.20854	1.0692e-27	4.14994e-27
A0J47_RS10485	NZ_CP070624.1:2222296-2223906	PTS transporter subunit EIIC	-1.89103	-0.919174	1.41332e-12	3.40749e-12
A0J47_RS10490	NZ_CP070624.1:2224250-2224546	hypothetical protein	-8.7837	-3.13483	2.65503e-67	2.30595e-66
A0J47_RS10505	NZ_CP070624.1:2227556-2227909	ethidium bromide resistance protein	2.10712	1.07528	1.79012e-16	5.01778e-16
A0J47_RS10525	NZ_CP070624.1:2230147-2231301	hypothetical protein	1.61562	0.69209	3.90395e-14	1.01373e-13
A0J47_RS10530	NZ_CP070624.1:2231502-2232722	DeoR family transcriptional regulator	-1.6643	-0.734913	0.00464119	0.0066401
A0J47_RS10535	NZ_CP070624.1:2232823-2233824	multidrug DMT transporter permease	-1.57412	-0.65455	0.00176659	0.00264401
A0J47_RS10540	NZ_CP070624.1:2233844-2234767	ribokinase	-1.87311	-0.905437	6.64912e-07	1.26377e-06
A0J47_RS10545	NZ_CP070624.1:2235194-2236858	acetolactate synthase AlsS	-3.83559	-1.93945	5.49091e-72	5.19141e-71
A0J47_RS10550	NZ_CP070624.1:2236908-2237588	acetolactate decarboxylase	-3.97948	-1.99258	1.68195e-103	2.60381e-102
A0J47_RS10565	NZ_CP070624.1:2245001-2246512	GGDEF domain-containing protein	2.98139	1.57599	3.92098e-07	7.52651e-07
A0J47_RS10575	NZ_CP070624.1:2246682-2246975	helix-turn-helix transcriptional regulator	-1.6963	-0.762392	1.91742e-09	4.06963e-09
A0J47_RS10585	NZ_CP070624.1:2248295-2248768	RidA family protein	-2.93001	-1.5509	5.78547e-16	1.60067e-15
A0J47_RS10590	NZ_CP070624.1:2249066-2250298	divalent metal cation transporter	6.0322	2.59268	3.09309e-73	2.98704e-72
A0J47_RS10600	NZ_CP070624.1:2253002-2254213	NAD(P)/FAD-dependent oxidoreductase	2.78988	1.4802	1.1293e-60	8.69157e-60
A0J47_RS10605	NZ_CP070624.1:2254481-2255704	NAD(P)/FAD-dependent oxidoreductase	2.34704	1.23085	1.8668e-12	4.48033e-12
A0J47_RS10635	NZ_CP070624.1:2263484-2263660	trimethylamine N-oxide reductase system protein TorE	-2.51867	-1.33266	2.13341e-08	4.34175e-08
A0J47_RS10640	NZ_CP070624.1:2263698-2264876	pentaheme c-type cytochrome TorC	-1.88794	-0.916815	2.01721e-15	5.46548e-15
A0J47_RS10645	NZ_CP070624.1:2264897-2267359	trimethylamine-N-oxide reductase TorA	-1.76701	-0.821307	4.17421e-37	2.04476e-36
A0J47_RS10690	NZ_CP070624.1:2277559-2278227	response regulator transcription factor	2.64437	1.40293	4.78133e-60	3.62487e-59
A0J47_RS10695	NZ_CP070624.1:2278199-2279446	HAMP domain-containing histidine kinase	3.10292	1.63362	2.22047e-71	2.07996e-70
A0J47_RS10700	NZ_CP070624.1:2279465-2280055	lipocalin family protein	1.97819	0.984178	2.26769e-13	5.70227e-13
A0J47_RS10705	NZ_CP070624.1:2280052-2281800	ABC transporter ATP-binding protein/permease	4.87417	2.28516	2.42505e-61	1.8879e-60
A0J47_RS10715	NZ_CP070624.1:2283241-2285862	DNA topoisomerase (ATP-hydrolyzing) subunit A	1.54693	0.629406	1.59445e-18	4.8334e-18
A0J47_RS10720	NZ_CP070624.1:2286306-2286449	hypothetical protein	-2.72203	-1.44468	8.00584e-05	0.000134849
A0J47_RS10730	NZ_CP070624.1:2287719-2289986	ribonucleoside-diphosphate reductase subunit alpha	-2.13046	-1.09117	3.8557e-98	5.48727e-97
A0J47_RS10735	NZ_CP070624.1:2290033-2291166	ribonucleotide-diphosphate reductase subunit beta	-1.65414	-0.726079	1.60075e-44	9.1317e-44
A0J47_RS10755	NZ_CP070624.1:2295500-2296375	META domain-containing protein	-1.91884	-0.940237	9.35855e-41	4.88524e-40
A0J47_RS10760	NZ_CP070624.1:2296662-2297876	CinA family nicotinamide mononucleotide deamidase-related protein	-1.84143	-0.880827	4.80351e-49	3.00201e-48
A0J47_RS10765	NZ_CP070624.1:2298220-2299437	amino acid permease	3.69181	1.88433	1.19655e-75	1.20129e-74
A0J47_RS10770	NZ_CP070624.1:2299674-2301650	EAL domain-containing protein	-1.82969	-0.871598	1.30166e-20	4.18348e-20
A0J47_RS10775	NZ_CP070624.1:2301792-2302988	methyltransferase	2.66645	1.41492	1.91494e-69	1.726e-68
A0J47_RS10790	NZ_CP070624.1:2305278-2306036	tRNA hydroxylase	2.01042	1.0075	5.25375e-33	2.34425e-32
A0J47_RS10810	NZ_CP070624.1:2311047-2311808	YciK family oxidoreductase	-1.93224	-0.950278	8.70886e-50	5.63368e-49
A0J47_RS10815	NZ_CP070624.1:2311892-2313049	23S rRNA pseudouridine(2605) synthase RluB	1.52382	0.607689	5.07704e-42	2.7311e-41
A0J47_RS10830	NZ_CP070624.1:2315217-2316230	3-deoxy-7-phosphoheptulonate synthase	-1.75011	-0.807445	3.38939e-14	8.82374e-14
A0J47_RS10835	NZ_CP070624.1:2316230-2317888	anthranilate synthase component 1	-1.82078	-0.864554	4.33392e-24	1.52326e-23
A0J47_RS10840	NZ_CP070624.1:2317881-2318510	aminodeoxychorismate/anthranilate synthase component II	-1.99545	-0.996712	1.93609e-15	5.25268e-15
A0J47_RS10845	NZ_CP070624.1:2318515-2319522	anthranilate phosphoribosyltransferase	-2.26343	-1.17851	2.63558e-27	1.01422e-26
A0J47_RS10850	NZ_CP070624.1:2319532-2320941	bifunctional indole-3-glycerol-phosphate synthase TrpC/phosphoribosylanthranilate isomerase TrpF	-2.27381	-1.18511	2.65117e-47	1.5907e-46
A0J47_RS10855	NZ_CP070624.1:2320934-2322124	tryptophan synthase subunit beta	-2.53849	-1.34397	1.44656e-66	1.24043e-65
A0J47_RS10860	NZ_CP070624.1:2322124-2322936	tryptophan synthase subunit alpha	-2.46765	-1.30314	1.00884e-39	5.15999e-39
A0J47_RS10865	NZ_CP070624.1:2323051-2323590	septation protein A	1.53683	0.619957	1.80478e-12	4.33485e-12
A0J47_RS10870	NZ_CP070624.1:2323603-2324001	acyl-CoA thioester hydrolase YciA	1.95555	0.967576	4.32826e-27	1.65774e-26
A0J47_RS10885	NZ_CP070624.1:2324986-2325924	class I SAM-dependent methyltransferase	1.79255	0.84201	4.29994e-38	2.15848e-37
A0J47_RS10895	NZ_CP070624.1:2326465-2327148	TIGR01621 family pseudouridine synthase	2.71215	1.43944	1.30579e-43	7.30524e-43
A0J47_RS10905	NZ_CP070624.1:2329147-2330610	cardiolipin synthase	1.50565	0.590389	1.22114e-23	4.24781e-23
A0J47_RS10930	NZ_CP070624.1:2334334-2335959	methyl-accepting chemotaxis protein	1.51565	0.599937	6.12323e-13	1.50886e-12
A0J47_RS10935	NZ_CP070624.1:2336063-2336395	tRNA-binding protein	-2.01178	-1.00847	5.25086e-07	1.00365e-06
A0J47_RS10945	NZ_CP070624.1:2338027-2341128	beta-galactosidase subunit alpha	-1.84904	-0.886774	0.000229868	0.000374135
A0J47_RS10975	NZ_CP070624.1:2346025-2346297	DUF1778 domain-containing protein	-1.65474	-0.726601	3.60667e-05	6.2091e-05
A0J47_RS10980	NZ_CP070624.1:2346787-2349099	AAA family ATPase	-2.08928	-1.063	1.31086e-42	7.16899e-42
A0J47_RS10995	NZ_CP070624.1:2351517-2353328	leukocidin family pore-forming toxin	2.32377	1.21647	1.2906e-59	9.71186e-59
A0J47_RS11020	NZ_CP070624.1:2359759-2360106	phasin family protein	-2.24569	-1.16716	2.86044e-15	7.72432e-15
A0J47_RS11025	NZ_CP070624.1:2360151-2361356	acetyl-CoA C-acetyltransferase	-2.69546	-1.43053	2.52851e-12	6.04696e-12
A0J47_RS11030	NZ_CP070624.1:2361370-2362110	SDR family oxidoreductase	-3.39865	-1.76496	1.87169e-17	5.46944e-17
A0J47_RS11035	NZ_CP070624.1:2362442-2362894	L-alanine exporter AlaE	-2.43843	-1.28595	1.15939e-77	1.20886e-76
A0J47_RS11040	NZ_CP070624.1:2363208-2364419	OFA family MFS transporter	-1.54174	-0.624562	5.35296e-07	1.0222e-06
A0J47_RS11065	NZ_CP070624.1:2368100-2368675	UPF0149 family protein	1.5697	0.650489	8.82358e-25	3.15873e-24
A0J47_RS11080	NZ_CP070624.1:2371948-2372682	tol-pal system protein YbgF	2.655	1.40871	2.57428e-137	5.14348e-136
A0J47_RS11085	NZ_CP070624.1:2372699-2373244	peptidoglycan-associated lipoprotein Pal	2.50987	1.32761	1.02364e-56	7.45398e-56
A0J47_RS11090	NZ_CP070624.1:2373292-2374641	Tol-Pal system protein TolB	1.80346	0.850765	1.4422e-70	1.32944e-69
A0J47_RS11095	NZ_CP070624.1:2374653-2375741	cell envelope integrity protein TolA	2.92807	1.54995	1.4431e-86	1.75246e-85
A0J47_RS11100	NZ_CP070624.1:2375752-2376195	protein TolR	2.7926	1.48161	2.67247e-82	2.96974e-81
A0J47_RS11105	NZ_CP070624.1:2376198-2376884	protein TolQ	2.82543	1.49847	1.59686e-75	1.59922e-74
A0J47_RS11110	NZ_CP070624.1:2376881-2377288	tol-pal system-associated acyl-CoA thioesterase	2.42822	1.2799	1.51406e-102	2.27445e-101
A0J47_RS11115	NZ_CP070624.1:2377607-2377918	cyd operon protein YbgE	1.75032	0.807618	8.63446e-19	2.63914e-18
A0J47_RS11150	NZ_CP070624.1:2384175-2385050	MurR/RpiR family transcriptional regulator	-1.64717	-0.719991	1.51024e-16	4.24205e-16
A0J47_RS11155	NZ_CP070624.1:2385374-2386276	dihydrodipicolinate synthase family protein	-4.65247	-2.218	1.34665e-76	1.37582e-75
A0J47_RS11160	NZ_CP070624.1:2386451-2387461	Holliday junction branch migration DNA helicase RuvB	1.77851	0.830668	9.43306e-37	4.5931e-36
A0J47_RS11170	NZ_CP070624.1:2388273-2388794	crossover junction endodeoxyribonuclease RuvC	-1.71399	-0.777357	2.72165e-49	1.71947e-48
A0J47_RS11175	NZ_CP070624.1:2388811-2389557	YebC/PmpR family DNA-binding transcriptional regulator	-1.6668	-0.73708	4.63057e-53	3.16722e-52
A0J47_RS11190	NZ_CP070624.1:2392878-2393606	carboxy-S-adenosyl-L-methionine synthase CmoA	4.3523	2.12178	3.11494e-60	2.37485e-59
A0J47_RS11195	NZ_CP070624.1:2393625-2394599	tRNA 5-methoxyuridine(34)/uridine 5-oxyacetic acid(34) synthase CmoB	5.16899	2.36988	2.73029e-220	1.27288e-218
A0J47_RS11200	NZ_CP070624.1:2394688-2395485	ATP-dependent zinc protease	2.10807	1.07592	1.28499e-86	1.56986e-85
A0J47_RS11205	NZ_CP070624.1:2395504-2397015	inactive transglutaminase family protein	2.35393	1.23507	2.11764e-106	3.31627e-105
A0J47_RS11210	NZ_CP070624.1:2397019-2397993	alpha-L-glutamate ligase-like protein	2.39478	1.25989	3.71179e-119	6.54565e-118
A0J47_RS11215	NZ_CP070624.1:2398138-2398671	hypothetical protein	1.90277	0.928104	5.81368e-18	1.72245e-17
A0J47_RS11230	NZ_CP070624.1:2403161-2403799	YchE family NAAT transporter	2.1367	1.09539	1.06836e-42	5.85577e-42
A0J47_RS11235	NZ_CP070624.1:2403927-2404745	ion transporter	1.78174	0.833284	4.64269e-18	1.38157e-17
A0J47_RS11245	NZ_CP070624.1:2406327-2408981	hypothetical protein	9.43129	3.23745	0	0
A0J47_RS11270	NZ_CP070624.1:2413333-2414568	HDOD domain-containing protein	1.98423	0.988576	2.24911e-50	1.45725e-49
A0J47_RS11275	NZ_CP070624.1:2414561-2415073	SEC-C domain-containing protein	1.56452	0.645719	1.83555e-19	5.73574e-19
A0J47_RS11320	NZ_CP070624.1:2422707-2422919	DUF2132 domain-containing protein	2.11574	1.08116	1.1393e-15	3.11598e-15
A0J47_RS11325	NZ_CP070624.1:2422944-2423522	thymidine kinase	2.06633	1.04707	2.14851e-27	8.28361e-27
A0J47_RS11330	NZ_CP070624.1:2423676-2425271	Na+/H+ antiporter NhaC family protein	1.86789	0.901408	6.20606e-30	2.56071e-29
A0J47_RS11340	NZ_CP070624.1:2426621-2427592	lytic murein transglycosylase	1.81112	0.856882	4.81772e-38	2.41541e-37
A0J47_RS11365	NZ_CP070624.1:2429941-2431089	ribonuclease D	2.44576	1.29028	3.53054e-66	2.99579e-65
A0J47_RS11370	NZ_CP070624.1:2431255-2432949	long-chain-fatty-acid--CoA ligase FadD	1.79285	0.842256	7.38169e-62	5.79113e-61
A0J47_RS11375	NZ_CP070624.1:2433128-2434030	alpha/beta fold hydrolase	2.79807	1.48443	1.24695e-78	1.31709e-77
A0J47_RS11380	NZ_CP070624.1:2434037-2434594	Slp family lipoprotein	2.84206	1.50694	2.35227e-94	3.23417e-93
A0J47_RS11390	NZ_CP070624.1:2435087-2435788	tRNA (adenosine(37)-N6)-threonylcarbamoyltransferase complex dimerization subunit type 1 TsaB	1.93124	0.949524	1.95396e-15	5.29763e-15
A0J47_RS11400	NZ_CP070624.1:2438001-2438840	formyltetrahydrofolate deformylase	-1.80727	-0.853809	2.78399e-48	1.71089e-47
A0J47_RS11420	NZ_CP070624.1:2442537-2442971	HIT family protein	-1.54239	-0.625165	1.6247e-18	4.92143e-18
A0J47_RS11425	NZ_CP070624.1:2443050-2443292	FeoC-like transcriptional regulator	3.54824	1.8271	2.73909e-77	2.81974e-76
A0J47_RS11430	NZ_CP070624.1:2443289-2445565	Fe(2+) transporter permease subunit FeoB	7.39855	2.88724	1.15348e-198	4.37244e-197
A0J47_RS11435	NZ_CP070624.1:2445565-2445792	ferrous iron transport protein A	5.98074	2.58032	6.26858e-74	6.1266e-73
A0J47_RS11440	NZ_CP070624.1:2446008-2447357	murein DD-endopeptidase MepM	2.10827	1.07606	4.37961e-60	3.32654e-59
A0J47_RS11445	NZ_CP070624.1:2447360-2448295	zinc ABC transporter substrate-binding protein ZnuA	1.5157	0.599986	1.11447e-23	3.88343e-23
A0J47_RS11465	NZ_CP070624.1:2450893-2452059	ADP-forming succinate--CoA ligase subunit beta	-1.53322	-0.616568	3.8192e-14	9.92357e-14
A0J47_RS11485	NZ_CP070624.1:2457139-2458905	succinate dehydrogenase flavoprotein subunit	1.80999	0.85598	2.54074e-22	8.50268e-22
A0J47_RS11490	NZ_CP070624.1:2458906-2459253	succinate dehydrogenase, hydrophobic membrane anchor protein	1.7883	0.838587	1.57378e-09	3.35608e-09
A0J47_RS11495	NZ_CP070624.1:2459247-2459648	succinate dehydrogenase cytochrome b556 subunit	2.12818	1.08962	2.73306e-22	9.13874e-22
A0J47_RS11505	NZ_CP070624.1:2461477-2462235	Nif3-like dinuclear metal center hexameric protein	-2.0311	-1.02226	3.10749e-46	1.82931e-45
A0J47_RS11530	NZ_CP070624.1:2465995-2466756	alpha/beta fold hydrolase	1.58198	0.66173	5.95872e-19	1.83652e-18
A0J47_RS11545	NZ_CP070624.1:2467863-2468324	DUF4442 domain-containing protein	1.82665	0.8692	1.2248e-07	2.41625e-07
A0J47_RS11560	NZ_CP070624.1:2471143-2473806	carbohydate-binding domain-containing protein	-1.55459	-0.636531	5.79781e-10	1.25552e-09
A0J47_RS11565	NZ_CP070624.1:2473978-2475447	PTS transporter subunit EIIC	-1.62469	-0.700166	1.07233e-29	4.39332e-29
A0J47_RS11590	NZ_CP070624.1:2481115-2482785	asparagine synthase B	-3.24038	-1.69616	8.10122e-246	4.50117e-244
A0J47_RS11595	NZ_CP070624.1:2482863-2484167	inosine/guanosine kinase	3.94052	1.97839	1.45285e-136	2.88861e-135
A0J47_RS11600	NZ_CP070624.1:2484340-2485314	ferrochelatase	1.62489	0.700345	1.22157e-32	5.40316e-32
A0J47_RS11615	NZ_CP070624.1:2488472-2489374	transcriptional regulator	2.03019	1.02161	6.7824e-110	1.10925e-108
A0J47_RS11620	NZ_CP070624.1:2489407-2489928	regulatory protein ToxS	2.26207	1.17764	1.43153e-98	2.04446e-97
A0J47_RS11625	NZ_CP070624.1:2490032-2490634	recombination protein RecR	1.50731	0.591974	3.20197e-32	1.4025e-31
A0J47_RS11640	NZ_CP070624.1:2493479-2494024	adenine phosphoribosyltransferase	1.79678	0.845417	1.92993e-42	1.0479e-41
A0J47_RS11645	NZ_CP070624.1:2494196-2494594	YbaN family protein	1.72699	0.788259	4.45863e-09	9.30258e-09
A0J47_RS11650	NZ_CP070624.1:2494939-2495289	conjugal transfer protein TraR	-13.5857	-3.76401	6.47371e-13	1.59232e-12
A0J47_RS11655	NZ_CP070624.1:2495381-2496022	DUF2057 domain-containing protein	1.55225	0.634362	4.46944e-09	9.32034e-09
A0J47_RS11660	NZ_CP070624.1:2496164-2497168	porin	3.64282	1.86506	3.43028e-54	2.3824e-53
A0J47_RS11665	NZ_CP070624.1:2497701-2499776	ATP-dependent DNA helicase DinG	1.9078	0.931911	1.31149e-42	7.16899e-42
A0J47_RS11685	NZ_CP070624.1:2501643-2503175	EAL domain-containing protein	3.1764	1.66739	2.65992e-66	2.26177e-65
A0J47_RS11690	NZ_CP070624.1:2503512-2503913	hypothetical protein	1.83571	0.876339	3.25927e-31	1.39007e-30
A0J47_RS11695	NZ_CP070624.1:2504052-2505329	TolC family protein	9.72849	3.28222	8.95586e-74	8.73197e-73
A0J47_RS11700	NZ_CP070624.1:2505338-2507062	efflux RND transporter periplasmic adaptor subunit	4.42862	2.14686	4.33263e-47	2.59574e-46
A0J47_RS11705	NZ_CP070624.1:2507062-2510187	efflux RND transporter permease subunit	4.49575	2.16856	2.08466e-84	2.42275e-83
A0J47_RS11710	NZ_CP070624.1:2510313-2510924	copper-binding protein	6.39121	2.67609	3.96532e-201	1.59241e-199
A0J47_RS11715	NZ_CP070624.1:2511027-2512508	dipeptide/tripeptide permease DtpA	-3.42244	-1.77503	3.19e-61	2.47393e-60
A0J47_RS11720	NZ_CP070624.1:2512866-2513678	5\\'-methylthioadenosine/S-adenosylhomocysteine nucleosidase	1.56233	0.643702	0.000167231	0.000275952
A0J47_RS11735	NZ_CP070624.1:2517166-2517732	hypothetical protein	2.83095	1.50129	7.80837e-92	1.02494e-90
A0J47_RS11740	NZ_CP070624.1:2517843-2517998	hypothetical protein	-3.76909	-1.91422	5.76379e-15	1.54106e-14
A0J47_RS11775	NZ_CP070624.1:2523724-2524191	2TM domain-containing protein	-1.9316	-0.949795	1.38729e-05	2.45393e-05
A0J47_RS11780	NZ_CP070624.1:2525045-2526091	hypothetical protein	1.65379	0.725778	1.48159e-29	6.05169e-29
A0J47_RS11795	NZ_CP070624.1:2528312-2528455	DUF3265 domain-containing protein	-1.62696	-0.702178	0.0264829	0.0349544
A0J47_RS11800	NZ_CP070624.1:2528626-2529399	NERD domain-containing protein	-1.84686	-0.885078	2.96316e-09	6.24341e-09
A0J47_RS11805	NZ_CP070624.1:2529526-2530050	GNAT family N-acetyltransferase	-2.06337	-1.045	1.07074e-14	2.83665e-14
A0J47_RS11845	NZ_CP070624.1:2537622-2540213	integrase family protein	-2.1604	-1.1113	2.27736e-14	5.94784e-14
A0J47_RS11860	NZ_CP070624.1:2542092-2542829	hypothetical protein	-1.64195	-0.715406	1.51257e-20	4.85748e-20
A0J47_RS11890	NZ_CP070624.1:2545944-2547032	PLP-dependent cysteine synthase family protein	-2.62417	-1.39186	1.02645e-19	3.23237e-19
A0J47_RS11895	NZ_CP070624.1:2547418-2548122	7-cyano-7-deazaguanine synthase QueC	2.48383	1.31257	8.85766e-78	9.28338e-77
A0J47_RS11900	NZ_CP070624.1:2548250-2549182	50S ribosomal protein L3 N(5)-glutamine methyltransferase	1.74683	0.804739	3.373e-42	1.81927e-41
A0J47_RS11930	NZ_CP070624.1:2556124-2557434	acetyl-CoA C-acyltransferase FadI	1.56741	0.64838	1.8844e-07	3.67105e-07
A0J47_RS11945	NZ_CP070624.1:2559742-2560983	outer membrane protein transport protein	-1.83896	-0.878887	2.42339e-17	7.02593e-17
A0J47_RS11950	NZ_CP070624.1:2561349-2562683	outer membrane protein transport protein	3.53637	1.82227	1.43281e-76	1.46017e-75
A0J47_RS11955	NZ_CP070624.1:2562773-2563588	VacJ family lipoprotein	1.50418	0.588979	3.16154e-24	1.11506e-23
A0J47_RS11960	NZ_CP070624.1:2563859-2565139	c-type cytochrome biogenesis protein CcmI	2.05384	1.03833	7.45115e-68	6.55572e-67
A0J47_RS11965	NZ_CP070624.1:2565136-2565660	cytochrome c-type biogenesis protein CcmH	1.87675	0.908235	1.63471e-31	7.03861e-31
A0J47_RS11970	NZ_CP070624.1:2565657-2566211	DsbE family thiol:disulfide interchange protein	1.73745	0.796974	1.30784e-21	4.29521e-21
A0J47_RS11975	NZ_CP070624.1:2566223-2568184	heme lyase CcmF/NrfE family subunit	1.802	0.849602	1.10838e-43	6.23522e-43
A0J47_RS11980	NZ_CP070624.1:2568188-2568667	cytochrome c maturation protein CcmE	1.67716	0.74602	9.6514e-22	3.18261e-21
A0J47_RS11985	NZ_CP070624.1:2568664-2568870	heme exporter protein CcmD	1.77979	0.831706	7.77767e-08	1.5479e-07
A0J47_RS11990	NZ_CP070624.1:2568878-2569609	heme ABC transporter permease	1.59014	0.669154	6.89271e-26	2.54616e-25
A0J47_RS11995	NZ_CP070624.1:2569835-2570503	heme exporter protein CcmB	1.5934	0.672112	4.0998e-18	1.22541e-17
A0J47_RS12000	NZ_CP070624.1:2570506-2571156	cytochrome c biogenesis heme-transporting ATPase CcmA	1.68757	0.754947	7.87495e-38	3.92876e-37
A0J47_RS12015	NZ_CP070624.1:2572477-2573679	chemotaxis protein CheW	1.65856	0.72993	1.24806e-22	4.21491e-22
A0J47_RS12020	NZ_CP070624.1:2573669-2574445	ParA family protein	1.59404	0.672692	8.49224e-13	2.07248e-12
A0J47_RS12025	NZ_CP070624.1:2574457-2575710	chemotaxis response regulator protein-glutamate methylesterase CheB	1.53226	0.61566	7.92676e-15	2.10826e-14
A0J47_RS12030	NZ_CP070624.1:2575785-2578088	chemotaxis protein CheA	2.42264	1.27658	6.75056e-57	4.93338e-56
A0J47_RS12035	NZ_CP070624.1:2578098-2578820	protein phosphatase CheZ	2.42349	1.27709	3.86202e-52	2.58915e-51
A0J47_RS12040	NZ_CP070624.1:2578857-2579240	chemotaxis response regulator CheY	2.6888	1.42696	3.18459e-81	3.47223e-80
A0J47_RS12045	NZ_CP070624.1:2579284-2580006	RNA polymerase sigma factor FliA	2.2842	1.19169	5.53795e-42	2.97509e-41
A0J47_RS12050	NZ_CP070624.1:2579999-2580886	MinD/ParA family protein	2.06966	1.04939	4.72116e-27	1.80651e-26
A0J47_RS12055	NZ_CP070624.1:2580879-2582465	flagellar biosynthesis protein FlhF	2.18892	1.13022	1.34042e-36	6.48774e-36
A0J47_RS12065	NZ_CP070624.1:2584857-2585987	flagellar biosynthesis protein FlhB	2.10938	1.07682	8.31947e-24	2.90895e-23
A0J47_RS12070	NZ_CP070624.1:2586059-2586841	flagellar type III secretion system protein FliR	2.2205	1.15088	1.34215e-27	5.19441e-27
A0J47_RS12075	NZ_CP070624.1:2586854-2587123	flagellar biosynthesis protein FliQ	2.31538	1.21125	1.91255e-07	3.72052e-07
A0J47_RS12080	NZ_CP070624.1:2587120-2587938	flagellar type III secretion system pore protein FliP	1.87495	0.906854	1.88271e-28	7.44277e-28
A0J47_RS12085	NZ_CP070624.1:2587925-2588263	flagellar biosynthetic protein FliO	1.7559	0.812213	2.75238e-10	6.02139e-10
A0J47_RS12090	NZ_CP070624.1:2588263-2588649	flagellar motor switch protein FliN	1.64436	0.717526	7.74963e-11	1.73277e-10
A0J47_RS12140	NZ_CP070624.1:2598122-2599582	sigma-54-dependent Fis family transcriptional regulator	-1.503	-0.587841	6.00782e-14	1.54814e-13
A0J47_RS12145	NZ_CP070624.1:2599586-2600599	PAS domain-containing protein	-1.57641	-0.656642	2.39841e-18	7.24344e-18
A0J47_RS12190	NZ_CP070624.1:2611043-2611231	flagellar hook protein	-1.62243	-0.69816	3.23824e-20	1.03257e-19
A0J47_RS12195	NZ_CP070624.1:2611288-2612286	flagellar assembly peptidoglycan hydrolase FlgJ	1.70735	0.771762	2.83122e-20	9.04206e-20
A0J47_RS12200	NZ_CP070624.1:2612305-2613390	flagellar basal body P-ring protein FlgI	1.97798	0.98403	1.15135e-26	4.34002e-26
A0J47_RS12205	NZ_CP070624.1:2613438-2614217	flagellar basal body L-ring protein FlgH	1.85933	0.894786	2.97223e-35	1.39047e-34
A0J47_RS12210	NZ_CP070624.1:2614229-2615017	flagellar basal-body rod protein FlgG	1.83639	0.876875	6.43561e-21	2.08323e-20
A0J47_RS12215	NZ_CP070624.1:2615034-2615783	flagellar basal-body rod protein FlgF	1.89653	0.923365	7.36696e-25	2.64428e-24
A0J47_RS12240	NZ_CP070624.1:2619102-2619926	protein-glutamate O-methyltransferase	1.60493	0.682512	1.09432e-40	5.69779e-40
A0J47_RS12245	NZ_CP070624.1:2620095-2621018	chemotaxis protein CheV	1.68659	0.754107	4.88337e-54	3.38003e-53
A0J47_RS12250	NZ_CP070624.1:2621111-2621806	flagellar basal body P-ring formation protein FlgA	-1.55539	-0.63728	9.30401e-13	2.26513e-12
A0J47_RS12260	NZ_CP070624.1:2622280-2622705	flagellar export chaperone FlgN	1.58573	0.665143	2.58926e-11	5.90003e-11
A0J47_RS12295	NZ_CP070624.1:2626436-2627860	glutamate--tRNA ligase	2.15723	1.10918	1.05969e-110	1.74013e-109
A0J47_RS12300	NZ_CP070624.1:2628048-2628239	hypothetical protein	-2.74227	-1.45537	4.96214e-06	9.04153e-06
A0J47_RS12305	NZ_CP070624.1:2628383-2629795	hypothetical protein	-5.4443	-2.44475	4.57341e-128	8.6278e-127
A0J47_RS12320	NZ_CP070624.1:2634071-2634829	sulfate transporter CysZ	-1.59435	-0.672971	1.52665e-22	5.13016e-22
A0J47_RS12340	NZ_CP070624.1:2638522-2639031	PTS glucose transporter subunit IIA	1.72028	0.782645	7.06192e-31	2.98677e-30
A0J47_RS12345	NZ_CP070624.1:2639165-2640061	Dyp-type peroxidase	-2.92581	-1.54884	7.09709e-136	1.40419e-134
A0J47_RS12350	NZ_CP070624.1:2640407-2640808	hypothetical protein	-4.99212	-2.31965	2.2191e-50	1.44011e-49
A0J47_RS12355	NZ_CP070624.1:2640814-2641275	DUF2919 domain-containing protein	-5.63385	-2.49412	4.11284e-16	1.14493e-15
A0J47_RS12360	NZ_CP070624.1:2641750-2642085	DUF2956 domain-containing protein	-1.87302	-0.905367	1.376e-15	3.74818e-15
A0J47_RS12365	NZ_CP070624.1:2642098-2642544	DUF1499 domain-containing protein	-1.5241	-0.607956	8.30267e-13	2.02988e-12
A0J47_RS12395	NZ_CP070624.1:2646736-2647008	chaperone NapD	2.92275	1.54733	4.05274e-21	1.3182e-20
A0J47_RS12400	NZ_CP070624.1:2647011-2647505	ferredoxin-type protein NapF	6.21641	2.63608	6.47989e-111	1.06839e-109
A0J47_RS12415	NZ_CP070624.1:2650184-2650462	helix-turn-helix domain-containing protein	-97.1666	-6.60239	1.55398e-290	1.31312e-288
A0J47_RS12420	NZ_CP070624.1:2650796-2651155	ArsC family reductase	-2.80564	-1.48833	1.18511e-99	1.71671e-98
A0J47_RS12425	NZ_CP070624.1:2651166-2652299	succinyl-diaminopimelate desuccinylase	-2.25942	-1.17595	1.00299e-90	1.29558e-89
A0J47_RS12430	NZ_CP070624.1:2652379-2652585	DUF2897 family protein	-2.59699	-1.37684	1.79439e-83	2.05016e-82
A0J47_RS12445	NZ_CP070624.1:2655350-2655745	sigma factor-binding protein Crl	-3.34967	-1.74402	2.59508e-56	1.86956e-55
A0J47_RS12450	NZ_CP070624.1:2655905-2657170	esterase FrsA	-2.17457	-1.12073	1.03952e-82	1.16472e-81
A0J47_RS12460	NZ_CP070624.1:2657963-2659252	NCS2 family permease	2.5164	1.33136	1.17916e-125	2.19388e-124
A0J47_RS12465	NZ_CP070624.1:2660354-2661814	aminoacyl-histidine dipeptidase	-2.07747	-1.05483	1.63237e-68	1.45514e-67
A0J47_RS12480	NZ_CP070624.1:2663402-2664427	FAD:protein FMN transferase	1.69531	0.761547	1.37032e-30	5.75363e-30
A0J47_RS12520	NZ_CP070624.1:2671540-2672664	methyltransferase	1.54736	0.629807	1.35073e-22	4.55788e-22
A0J47_RS12560	NZ_CP070624.1:2678722-2680170	tRNA 4-thiouridine(8) synthase ThiI	1.878	0.909201	1.05262e-41	5.63991e-41
A0J47_RS12565	NZ_CP070624.1:2680344-2681288	flagellar motor protein MotB	1.77182	0.825233	2.07446e-20	6.64089e-20
A0J47_RS12570	NZ_CP070624.1:2681298-2682059	flagellar motor protein PomA	1.60372	0.681424	4.34775e-17	1.24713e-16
A0J47_RS12585	NZ_CP070624.1:2683458-2685323	1-deoxy-D-xylulose-5-phosphate synthase	1.61901	0.695108	1.46748e-30	6.14252e-30
A0J47_RS12590	NZ_CP070624.1:2685442-2687529	hypothetical protein	-1.5197	-0.60379	2.53606e-05	4.42801e-05
A0J47_RS12600	NZ_CP070624.1:2688164-2689150	thiamine-phosphate kinase	1.55168	0.633828	8.69509e-14	2.22086e-13
A0J47_RS12605	NZ_CP070624.1:2689235-2689705	transcription antitermination factor NusB	1.88309	0.9131	2.41005e-35	1.13138e-34
A0J47_RS12610	NZ_CP070624.1:2689705-2690175	6,7-dimethyl-8-ribityllumazine synthase	1.81113	0.856887	4.57843e-26	1.699e-25
A0J47_RS12615	NZ_CP070624.1:2690385-2691488	bifunctional 3,4-dihydroxy-2-butanone-4-phosphate synthase/GTP cyclohydrolase II	-1.76685	-0.821182	2.78827e-40	1.43883e-39
A0J47_RS12695	NZ_CP070624.1:2712495-2713841	exodeoxyribonuclease VII large subunit	2.85457	1.51327	2.15126e-102	3.21975e-101
A0J47_RS12700	NZ_CP070624.1:2713959-2714195	zinc ribbon domain-containing protein	-2.51989	-1.33336	6.36097e-43	3.50545e-42
A0J47_RS12710	NZ_CP070624.1:2715606-2717105	ribosome biogenesis GTPase Der	1.95044	0.963801	2.89185e-35	1.35443e-34
A0J47_RS12715	NZ_CP070624.1:2717319-2718482	outer membrane protein assembly factor BamB	1.63235	0.70695	5.34572e-27	2.0378e-26
A0J47_RS12745	NZ_CP070624.1:2723409-2724527	bifunctional tRNA (adenosine(37)-C2)-methyltransferase TrmG/ribosomal RNA large subunit methyltransferase RlmN	3.2369	1.69461	4.35816e-201	1.73301e-199
A0J47_RS12770	NZ_CP070624.1:2728604-2728942	ISC system 2Fe-2S type ferredoxin	4.22196	2.07791	1.80187e-208	7.7749e-207
A0J47_RS12780	NZ_CP070624.1:2730932-2731447	co-chaperone HscB	6.40944	2.6802	0	0
A0J47_RS12785	NZ_CP070624.1:2731523-2731846	iron-sulfur cluster assembly protein IscA	4.92486	2.30008	1.1282e-200	4.4427e-199
A0J47_RS12790	NZ_CP070624.1:2731864-2732250	Fe-S cluster assembly scaffold IscU	4.8036	2.26412	1.30215e-184	4.29393e-183
A0J47_RS12795	NZ_CP070624.1:2732288-2733502	IscS subfamily cysteine desulfurase	5.4519	2.44676	8.3843e-204	3.47007e-202
A0J47_RS12800	NZ_CP070624.1:2733534-2734055	Fe-S cluster assembly transcriptional regulator IscR	5.61277	2.48871	2.83028e-258	1.82216e-256
A0J47_RS12810	NZ_CP070624.1:2735167-2735970	inositol-1-monophosphatase	26.8815	4.74854	0	0
A0J47_RS12830	NZ_CP070624.1:2740554-2740892	preprotein translocase subunit YajC	1.59586	0.67433	4.75281e-20	1.50958e-19
A0J47_RS12835	NZ_CP070624.1:2740916-2742049	tRNA guanosine(34) transglycosylase Tgt	2.73145	1.44967	2.69874e-125	4.99822e-124
A0J47_RS12840	NZ_CP070624.1:2742357-2743409	tRNA preQ1(34) S-adenosylmethionine ribosyltransferase-isomerase QueA	2.43755	1.28543	6.77423e-119	1.18432e-117
A0J47_RS12850	NZ_CP070624.1:2744796-2745266	CBS domain-containing protein	-7.52946	-2.91255	4.57833e-94	6.27355e-93
A0J47_RS12860	NZ_CP070624.1:2746670-2747977	isocitrate lyase	-2.83959	-1.50568	8.74973e-51	5.7148e-50
A0J47_RS12865	NZ_CP070624.1:2748058-2749656	malate synthase A	-3.41562	-1.77215	7.16351e-49	4.43591e-48
A0J47_RS12875	NZ_CP070624.1:2751347-2751955	peroxiredoxin C	1.88681	0.915948	1.20145e-13	3.06097e-13
A0J47_RS12885	NZ_CP070624.1:2753240-2753977	YadA-like family protein	-1.62468	-0.700153	0.0225303	0.0300108
A0J47_RS12910	NZ_CP070624.1:2759831-2760352	amino acid-binding protein	-2.79788	-1.48433	5.24873e-18	1.55962e-17
A0J47_RS12950	NZ_CP070624.1:2772957-2773349	hypothetical protein	-2.43875	-1.28614	1.96108e-16	5.48939e-16
A0J47_RS12955	NZ_CP070624.1:2773624-2774535	recombination-associated protein RdgC	1.59303	0.671771	1.8032e-39	9.16512e-39
A0J47_RS12970	NZ_CP070624.1:2775865-2777196	permease	-2.47781	-1.30907	6.6431e-44	3.75794e-43
A0J47_RS12975	NZ_CP070624.1:2777429-2777905	methylated-DNA-	-1.6013	-0.679242	3.64899e-10	7.94433e-10
A0J47_RS12980	NZ_CP070624.1:2777902-2778492	DNA-3-methyladenine glycosylase I	-1.96698	-0.975984	1.30626e-32	5.77147e-32
A0J47_RS12985	NZ_CP070624.1:2778657-2779301	bifunctional 4-hydroxy-2-oxoglutarate aldolase/2-dehydro-3-deoxy-phosphogluconate aldolase	-2.97116	-1.57103	2.93359e-19	9.12473e-19
A0J47_RS12990	NZ_CP070624.1:2779473-2780849	tRNA 5-hydroxyuridine modification protein YegQ	11.927	3.57616	0	0
A0J47_RS12995	NZ_CP070624.1:2780855-2781109	YfhL family 4Fe-4S dicluster ferredoxin	14.8554	3.89291	0	0
A0J47_RS13005	NZ_CP070624.1:2782376-2783224	formate dehydrogenase accessory sulfurtransferase FdhD	-3.62297	-1.85717	0.000223307	0.00036448
A0J47_RS13055	NZ_CP070624.1:2793875-2795566	acyl-CoA dehydrogenase	-1.75455	-0.811105	6.11158e-14	1.57288e-13
A0J47_RS13125	NZ_CP070624.1:2805078-2805467	type IV pilin protein	-2.67589	-1.42002	2.93913e-10	6.41955e-10
A0J47_RS13130	NZ_CP070624.1:2805587-2806480	hypothetical protein	-1.65031	-0.722736	2.80109e-07	5.40496e-07
A0J47_RS13135	NZ_CP070624.1:2806714-2808219	DUF4832 domain-containing protein	-1.65403	-0.725988	1.27259e-05	2.25693e-05
A0J47_RS13185	NZ_CP070624.1:2818045-2819379	hypothetical protein	-1.63005	-0.70492	4.21191e-09	8.81047e-09
A0J47_RS13190	NZ_CP070624.1:2819967-2821106	molecular chaperone DnaJ	1.7034	0.76842	4.79098e-17	1.37233e-16
A0J47_RS13210	NZ_CP070624.1:2825248-2826915	DNA repair protein RecN	1.68892	0.756099	4.71223e-24	1.65336e-23
A0J47_RS13250	NZ_CP070624.1:2833353-2834699	histidine-histamine antiporter	-3.98423	-1.9943	8.07702e-29	3.23719e-28
A0J47_RS13255	NZ_CP070624.1:2834754-2835890	histidine decarboxylase	-2.75666	-1.46292	3.60475e-34	1.65769e-33
A0J47_RS13260	NZ_CP070624.1:2835961-2837220	histidine--tRNA ligase	-1.59349	-0.672192	3.30345e-13	8.24035e-13
A0J47_RS13265	NZ_CP070624.1:2837320-2838048	sporulation protein	-1.5235	-0.607389	6.10746e-23	2.07992e-22
A0J47_RS13270	NZ_CP070624.1:2838674-2839312	helix-turn-helix domain-containing protein	-4.89012	-2.28987	4.2581e-153	9.81298e-152
A0J47_RS13275	NZ_CP070624.1:2839403-2841064	Twin-arginine translocation pathway signal (D-endotoxin)	83.442	6.3827	0	0
A0J47_RS13280	NZ_CP070624.1:2841137-2841523	hypothetical protein (11Kda)	348.126	8.44347	0	0
A0J47_RS13285	NZ_CP070624.1:2842006-2842521	inosine/xanthosine triphosphatase	2.25107	1.17061	3.88951e-67	3.35657e-66
A0J47_RS13295	NZ_CP070624.1:2843104-2845032	murein transglycosylase	1.79089	0.84068	8.54574e-19	2.61399e-18
A0J47_RS13300	NZ_CP070624.1:2845297-2846964	energy-dependent translational throttle protein EttA	1.60313	0.680893	1.1492e-19	3.61331e-19
A0J47_RS13315	NZ_CP070624.1:2849825-2852179	PilZ domain-containing protein	1.61698	0.693298	1.12946e-16	3.18354e-16
A0J47_RS13320	NZ_CP070624.1:2852368-2853360	phosphoserine phosphatase	-2.01344	-1.00966	2.28526e-47	1.37727e-46
A0J47_RS13325	NZ_CP070624.1:2853551-2854165	transposase	1.61576	0.692209	2.02265e-17	5.88091e-17
A0J47_RS13330	NZ_CP070624.1:2854293-2855018	purine-nucleoside phosphorylase	-1.90615	-0.93066	1.12947e-76	1.15685e-75
A0J47_RS13335	NZ_CP070624.1:2855163-2856383	phosphopentomutase	-2.39488	-1.25995	6.2475e-90	7.92598e-89
A0J47_RS13340	NZ_CP070624.1:2856394-2857725	thymidine phosphorylase	-2.91037	-1.5412	3.80495e-172	1.09453e-170
A0J47_RS13345	NZ_CP070624.1:2857987-2858763	deoxyribose-phosphate aldolase	-2.69956	-1.43272	6.89903e-143	1.42043e-141
A0J47_RS13350	NZ_CP070624.1:2859137-2859307	DUF1427 family protein	-4.0625	-2.02237	1.93358e-41	1.0225e-40
A0J47_RS13355	NZ_CP070624.1:2859547-2860836	NupC/NupG family nucleoside CNT transporter	-1.63089	-0.705655	3.20137e-26	1.19675e-25
A0J47_RS13395	NZ_CP070624.1:2879000-2880586	peptide chain release factor 3	2.06966	1.04939	1.0329e-57	7.60333e-57
A0J47_RS13410	NZ_CP070624.1:2881653-2882747	iron-containing alcohol dehydrogenase	-2.88606	-1.5291	1.19099e-89	1.50487e-88
A0J47_RS13415	NZ_CP070624.1:2882934-2883440	N-acetyltransferase	-1.65141	-0.723697	5.95184e-29	2.39253e-28
A0J47_RS13420	NZ_CP070624.1:2883430-2883951	SCP2 domain-containing protein	-1.91335	-0.9361	4.56247e-16	1.26749e-15
A0J47_RS13430	NZ_CP070624.1:2886333-2887340	U32 family peptidase	-4.23232	-2.08145	2.00319e-49	1.27151e-48
A0J47_RS13435	NZ_CP070624.1:2887354-2888232	U32 family peptidase	-8.41015	-3.07213	8.64431e-121	1.55139e-119
A0J47_RS13450	NZ_CP070624.1:2891847-2892116	MULTISPECIES: 30S ribosomal protein S15	3.10579	1.63496	2.70302e-115	4.64554e-114
A0J47_RS13455	NZ_CP070624.1:2892242-2893189	tRNA pseudouridine(55) synthase TruB	1.93675	0.953635	5.28387e-33	2.35509e-32
A0J47_RS13460	NZ_CP070624.1:2893192-2893593	30S ribosome-binding factor RbfA	1.72998	0.790752	1.06077e-35	5.03215e-35
A0J47_RS13465	NZ_CP070624.1:2893695-2896499	translation initiation factor IF-2	2.04692	1.03345	1.83306e-43	1.01987e-42
A0J47_RS13470	NZ_CP070624.1:2896529-2898013	transcription termination/antitermination protein NusA	2.55526	1.35347	4.52809e-73	4.35212e-72
A0J47_RS13475	NZ_CP070624.1:2898036-2898491	ribosome maturation factor RimP	3.43865	1.78184	1.79743e-185	6.0753e-184
A0J47_RS13490	NZ_CP070624.1:2898906-2899250	preprotein translocase subunit SecG	1.63616	0.710309	8.79008e-26	3.23233e-25
A0J47_RS13500	NZ_CP070624.1:2900960-2901796	dihydropteroate synthase	-1.57341	-0.653894	1.87932e-17	5.48778e-17
A0J47_RS13515	NZ_CP070624.1:2904707-2905003	ribosome assembly RNA-binding protein YhbY	1.76107	0.816454	2.05897e-42	1.11647e-41
A0J47_RS13520	NZ_CP070624.1:2905136-2905609	transcription elongation factor GreA	1.62213	0.697892	1.95745e-39	9.9367e-39
A0J47_RS13535	NZ_CP070624.1:2908874-2909725	magnesium transporter	5.34969	2.41946	1.031e-183	3.37238e-182
A0J47_RS13540	NZ_CP070624.1:2910292-2913516	carbamoyl-phosphate synthase large subunit	1.96883	0.97734	1.10993e-34	5.1568e-34
A0J47_RS13545	NZ_CP070624.1:2913533-2914672	glutamine-hydrolyzing carbamoyl-phosphate synthase small subunit	2.52504	1.3363	8.42796e-27	3.18879e-26
A0J47_RS13550	NZ_CP070624.1:2915217-2916023	4-hydroxy-tetrahydrodipicolinate reductase	-2.01192	-1.00857	1.65932e-42	9.04598e-42
A0J47_RS13580	NZ_CP070624.1:2921993-2923552	murein biosynthesis integral membrane protein MurJ	1.65437	0.726283	1.22274e-37	6.07773e-37
A0J47_RS13585	NZ_CP070624.1:2923763-2924023	30S ribosomal protein S20	3.68375	1.88118	6.29804e-210	2.77661e-208
A0J47_RS13595	NZ_CP070624.1:2924514-2925401	transcriptional activator NhaR	-1.75196	-0.808969	7.23811e-42	3.8833e-41
A0J47_RS13600	NZ_CP070624.1:2925502-2925747	hypothetical protein	-2.9457	-1.55861	5.21259e-33	2.32844e-32
A0J47_RS13605	NZ_CP070624.1:2925752-2926924	Na+/H+ antiporter NhaA	-5.40823	-2.43516	1.15507e-19	3.62894e-19
A0J47_RS13610	NZ_CP070624.1:2927412-2928557	Na/Pi cotransporter family protein	1.69562	0.761815	2.87335e-07	5.54175e-07
A0J47_RS13630	NZ_CP070624.1:2931415-2933673	phosphoenolpyruvate--protein phosphotransferase	-1.65776	-0.729234	1.25278e-21	4.12441e-21
A0J47_RS13650	NZ_CP070624.1:2936504-2936947	PACE efflux transporter	-1.93865	-0.955052	1.30379e-10	2.89922e-10
A0J47_RS13655	NZ_CP070624.1:2937013-2938329	sigma-54-dependent Fis family transcriptional regulator	-2.77478	-1.47237	1.00302e-139	2.04435e-138
A0J47_RS13665	NZ_CP070624.1:2939974-2941072	peptide chain release factor 2	1.63369	0.708133	1.0797e-30	4.55699e-30
A0J47_RS13690	NZ_CP070624.1:2945634-2946947	branched-chain amino acid transport system II carrier protein	-1.94076	-0.956623	2.76683e-23	9.4943e-23
A0J47_RS13700	NZ_CP070624.1:2948163-2949470	ATP-dependent RNA helicase SrmB	2.62777	1.39384	2.00618e-81	2.19921e-80
A0J47_RS13705	NZ_CP070624.1:2949571-2950344	peroxide stress protein YaaA	-1.84198	-0.881261	9.27145e-50	5.96905e-49
A0J47_RS13720	NZ_CP070624.1:2952959-2953489	hemerythrin domain-containing protein	-1.8736	-0.90581	6.40891e-12	1.50955e-11
A0J47_RS13730	NZ_CP070624.1:2954313-2955155	deoxyribonuclease IV	-1.71043	-0.774358	9.39772e-30	3.85801e-29
A0J47_RS13735	NZ_CP070624.1:2955521-2955898	autonomous glycyl radical cofactor GrcA	-27.938	-4.80416	0	0
A0J47_RS13755	NZ_CP070624.1:2961153-2962877	bifunctional isocitrate dehydrogenase kinase/phosphatase	-2.37463	-1.24771	4.06912e-75	4.06511e-74
A0J47_RS13760	NZ_CP070624.1:2962976-2963455	hypothetical protein	-3.28531	-1.71603	2.16606e-32	9.50816e-32
A0J47_RS13785	NZ_CP070624.1:2969932-2970861	TIGR01212 family radical SAM protein	-2.34082	-1.22702	1.32348e-51	8.77133e-51
A0J47_RS13800	NZ_CP070624.1:2977736-2982196	glutamate synthase large subunit	-1.51387	-0.598243	1.93859e-17	5.65272e-17
A0J47_RS13805	NZ_CP070624.1:2982208-2983626	FAD-dependent oxidoreductase	-1.77467	-0.827547	3.69726e-17	1.06431e-16
A0J47_RS13810	NZ_CP070624.1:2983753-2984451	5\\'-methylthioadenosine/S-adenosylhomocysteine nucleosidase	1.64277	0.716132	3.45391e-39	1.74895e-38
A0J47_RS13815	NZ_CP070624.1:2984451-2985410	cobalamin biosynthesis family protein	1.95724	0.968819	1.21356e-15	3.31463e-15
A0J47_RS13820	NZ_CP070624.1:2985411-2986244	vitamin B12 ABC transporter substrate-binding protein BtuF	1.93851	0.954951	1.86896e-13	4.72895e-13
A0J47_RS13825	NZ_CP070624.1:2986361-2986975	TRIC cation channel family protein	2.47409	1.3069	2.47204e-25	8.96832e-25
A0J47_RS13850	NZ_CP070624.1:2990892-2992292	H(+)/Cl(-) exchange transporter ClcA	-1.81314	-0.858488	4.53811e-29	1.82968e-28
A0J47_RS13860	NZ_CP070624.1:2994318-2995406	AI-2E family transporter	2.18749	1.12928	4.50728e-47	2.69639e-46
A0J47_RS13865	NZ_CP070624.1:2995606-2996625	16S rRNA (guanine(1207)-N(2))-methyltransferase RsmC	2.23259	1.15872	1.16022e-65	9.68283e-65
A0J47_RS13870	NZ_CP070624.1:2996939-3000331	response regulator	-3.36288	-1.7497	1.72758e-129	3.27433e-128
A0J47_RS13880	NZ_CP070624.1:3002855-3003841	ABC transporter permease	-1.83497	-0.87576	0.0110453	0.0152484
A0J47_RS13890	NZ_CP070624.1:3004869-3005840	ABC transporter ATP-binding protein	-1.52894	-0.612532	0.00108247	0.0016593
A0J47_RS13895	NZ_CP070624.1:3005866-3006867	ABC transporter ATP-binding protein	-1.67434	-0.743596	2.07778e-05	3.64353e-05
A0J47_RS13925	NZ_CP070624.1:3015735-3016118	hypothetical protein	-9.50324	-3.24842	6.42413e-85	7.50901e-84
A0J47_RS13955	NZ_CP070624.1:3022707-3023198	RDD family protein	-1.723	-0.784925	3.4598e-10	7.54053e-10
A0J47_RS13970	NZ_CP070624.1:3025633-3027141	leucyl aminopeptidase	-2.69113	-1.42821	2.3571e-240	1.25795e-238
A0J47_RS13975	NZ_CP070624.1:3027246-3027698	DNA polymerase III subunit chi	-1.97873	-0.984576	4.08402e-73	3.93462e-72
A0J47_RS14005	NZ_CP070624.1:3036672-3038129	YfcC family protein	-8.67545	-3.11694	0	0
A0J47_RS14010	NZ_CP070624.1:3038877-3040097	arginine deiminase	-39.7013	-5.31112	3.17411e-148	6.84797e-147
A0J47_RS14015	NZ_CP070624.1:3040172-3041083	carbamate kinase	-35.9943	-5.1697	2.6585e-173	7.92858e-172
A0J47_RS14020	NZ_CP070624.1:3041208-3042218	ornithine carbamoyltransferase	-15.1099	-3.91743	4.28885e-304	3.70119e-302
A0J47_RS14035	NZ_CP070624.1:3044505-3044996	arginine repressor	-5.68864	-2.50808	4.86775e-95	6.71551e-94
A0J47_RS14045	NZ_CP070624.1:3045587-3046117	isopentenyl-diphosphate Delta-isomerase	1.84452	0.883246	2.97308e-29	1.2083e-28
A0J47_RS14050	NZ_CP070624.1:3046216-3046938	1-acylglycerol-3-phosphate O-acyltransferase	2.39274	1.25866	4.16939e-75	4.15505e-74
A0J47_RS14055	NZ_CP070624.1:3047088-3049352	DNA topoisomerase IV subunit A	1.52545	0.609236	1.25205e-17	3.67461e-17
A0J47_RS14065	NZ_CP070624.1:3051493-3052071	esterase YqiA	-1.6126	-0.689387	2.55835e-25	9.27316e-25
A0J47_RS14070	NZ_CP070624.1:3052071-3052898	3\\',5\\'-cyclic-AMP phosphodiesterase	-1.6046	-0.682217	3.05156e-32	1.33807e-31
A0J47_RS14075	NZ_CP070624.1:3052934-3053365	DUF1249 family protein	-2.10926	-1.07674	5.29384e-57	3.88279e-56
A0J47_RS14080	NZ_CP070624.1:3053394-3054029	ADP-ribose diphosphatase	-3.10611	-1.63511	2.0812e-149	4.58768e-148
A0J47_RS14085	NZ_CP070624.1:3054397-3055701	outer membrane channel protein TolC	1.66495	0.735481	3.40052e-26	1.27003e-25
A0J47_RS14095	NZ_CP070624.1:3057339-3060209	bifunctional	-2.47248	-1.30596	1.42966e-178	4.49511e-177
A0J47_RS14100	NZ_CP070624.1:3060402-3061196	ion transporter	-2.15901	-1.11037	5.13601e-18	1.52725e-17
A0J47_RS14110	NZ_CP070624.1:3062914-3063594	TIGR00153 family protein	2.89502	1.53358	3.47464e-130	6.61649e-129
A0J47_RS14115	NZ_CP070624.1:3063627-3064895	inorganic phosphate transporter	2.9629	1.56701	6.95092e-178	2.16869e-176
A0J47_RS14120	NZ_CP070624.1:3065044-3065661	SH3 domain-containing protein	2.0233	1.01671	6.4093e-71	5.96241e-70
A0J47_RS14125	NZ_CP070624.1:3065768-3066670	general secretion pathway protein GspB	2.47487	1.30735	1.82809e-45	1.0715e-44
A0J47_RS14130	NZ_CP070624.1:3066673-3068316	AAA family ATPase	2.35713	1.23703	3.10324e-49	1.95446e-48
A0J47_RS14140	NZ_CP070624.1:3069811-3070614	undecaprenyl-diphosphate phosphatase	1.67307	0.742494	3.53823e-26	1.32025e-25
A0J47_RS14155	NZ_CP070624.1:3071747-3072364	glycerol-3-phosphate 1-O-acyltransferase PlsY	-2.54959	-1.35027	1.04738e-87	1.29517e-86
A0J47_RS14160	NZ_CP070624.1:3072441-3073460	tRNA (adenosine(37)-N6)-threonylcarbamoyltransferase complex transferase subunit TsaD	1.91305	0.935878	3.69993e-48	2.26008e-47
A0J47_RS14165	NZ_CP070624.1:3073713-3073928	MULTISPECIES: 30S ribosomal protein S21	2.92075	1.54634	1.7129e-58	1.27012e-57
A0J47_RS14170	NZ_CP070624.1:3073959-3074402	GatB/YqeY domain-containing protein	3.22372	1.68873	0	0
A0J47_RS14175	NZ_CP070624.1:3074550-3076304	DNA primase	1.83786	0.878026	1.1804e-34	5.47794e-34
A0J47_RS14210	NZ_CP070624.1:3084678-3086090	pyruvate kinase PykF	1.52052	0.604562	1.21076e-35	5.73697e-35
A0J47_RS14215	NZ_CP070624.1:3086465-3087088	FCD domain-containing protein	2.29017	1.19546	3.86597e-109	6.24717e-108
A0J47_RS14220	NZ_CP070624.1:3087425-3087922	acetolactate synthase small subunit	-1.60377	-0.681464	5.40753e-16	1.49918e-15
A0J47_RS14230	NZ_CP070624.1:3090019-3091836	long-chain fatty acid--CoA ligase	-2.74931	-1.45907	1.73372e-86	2.0991e-85
A0J47_RS14235	NZ_CP070624.1:3092232-3093188	transcriptional regulator LeuO	-5.18173	-2.37343	8.06298e-87	9.8802e-86
A0J47_RS14265	NZ_CP070624.1:3099868-3100857	thiamine ABC transporter substrate binding subunit	-1.74114	-0.800035	8.72726e-29	3.49435e-28
A0J47_RS14280	NZ_CP070624.1:3103312-3104688	PhoH family protein	-2.9383	-1.55498	1.76604e-24	6.27787e-24
A0J47_RS14285	NZ_CP070624.1:3105023-3107941	RNA polymerase-associated protein RapA	1.55622	0.638042	7.59437e-30	3.12719e-29
A0J47_RS14290	NZ_CP070624.1:3108152-3108847	bifunctional tRNA pseudouridine(32) synthase/23S rRNA pseudouridine(746) synthase RluA	2.07847	1.05552	1.37782e-27	5.32739e-27
A0J47_RS14315	NZ_CP070624.1:3114617-3115429	16S rRNA (adenine(1518)-N(6)/adenine(1519)-N(6))-dimethyltransferase RsmA	1.63447	0.708819	6.78696e-22	2.24718e-21
A0J47_RS14330	NZ_CP070624.1:3116991-3117467	threonine/serine exporter family protein	-1.52783	-0.611483	3.29488e-09	6.9172e-09
A0J47_RS14335	NZ_CP070624.1:3117464-3118252	threonine/serine exporter family protein	-1.55921	-0.640811	1.99372e-10	4.39724e-10
A0J47_RS14340	NZ_CP070624.1:3118414-3119589	Obg family GTPase CgtA	1.92597	0.945587	8.87173e-69	7.94343e-68
A0J47_RS14345	NZ_CP070624.1:3119679-3120599	DMT family transporter	2.39609	1.26068	3.17415e-99	4.56537e-98
A0J47_RS14350	NZ_CP070624.1:3120665-3120922	MULTISPECIES: 50S ribosomal protein L27	2.72396	1.4457	1.32008e-36	6.39693e-36
A0J47_RS14355	NZ_CP070624.1:3120941-3121252	50S ribosomal protein L21	2.55166	1.35144	1.46131e-76	1.48548e-75
A0J47_RS14365	NZ_CP070624.1:3122603-3122794	hypothetical protein	-1.54837	-0.630751	1.18846e-06	2.23166e-06
A0J47_RS14370	NZ_CP070624.1:3122886-3123824	malate dehydrogenase	-2.81854	-1.49495	9.99949e-170	2.7971e-168
A0J47_RS14390	NZ_CP070624.1:3128581-3129201	UbiX family flavin prenyltransferase	-1.85328	-0.890084	8.04048e-33	3.57198e-32
A0J47_RS14395	NZ_CP070624.1:3129223-3130578	UDP-N-acetylmuramate:L-alanyl-gamma-D-glutamyl-meso-diaminopimelate ligase	-1.8697	-0.902804	7.61247e-48	4.62911e-47
A0J47_RS14400	NZ_CP070624.1:3130816-3131826	class 1 fructose-bisphosphatase	-1.75763	-0.813631	5.81768e-26	2.15493e-25
A0J47_RS14540	NZ_CP070625.1:1276430-1277986	retention module-containing protein	2.45723	1.29703	2.11798e-105	3.30404e-104
A0J47_RS14550	NZ_CP070625.1:6005-14020	Ig-like domain-containing protein	2.28492	1.19214	2.7727e-71	2.59126e-70
A0J47_RS14560	NZ_CP070625.1:15818-17332	DUF4832 domain-containing protein	-8.36274	-3.06398	1.63823e-70	1.50672e-69
A0J47_RS14565	NZ_CP070625.1:17585-19210	AMP-binding protein	-3.26442	-1.70683	3.26929e-35	1.52592e-34
A0J47_RS14570	NZ_CP070625.1:19571-20254	L,D-transpeptidase family protein	2.87475	1.52344	6.094e-98	8.64241e-97
A0J47_RS14600	NZ_CP070625.1:25994-26347	hypothetical protein	-1.76501	-0.819674	8.06217e-22	2.66071e-21
A0J47_RS14605	NZ_CP070625.1:26438-27379	Dyp-type peroxidase	-3.50079	-1.80768	4.7645e-89	5.9461e-88
A0J47_RS14610	NZ_CP070625.1:27624-28181	sugar O-acetyltransferase	-3.63218	-1.86084	1.28012e-62	1.0141e-61
A0J47_RS14620	NZ_CP070625.1:29048-30199	N-acetylneuraminate epimerase	-2.62925	-1.39465	1.72606e-37	8.51692e-37
A0J47_RS14635	NZ_CP070625.1:32378-33583	trypsin-like serine protease	-1.51788	-0.60206	5.25908e-06	9.55681e-06
A0J47_RS14640	NZ_CP070625.1:33674-34966	cytosine deaminase	-1.91446	-0.936936	5.93178e-20	1.87817e-19
A0J47_RS14645	NZ_CP070625.1:34975-36216	cytosine permease	1.7217	0.783836	0.00158968	0.00239338
A0J47_RS14650	NZ_CP070625.1:37097-37759	response regulator transcription factor	3.61064	1.85225	3.45948e-38	1.73874e-37
A0J47_RS14655	NZ_CP070625.1:37815-38447	hypothetical protein	1.64036	0.714008	1.28678e-21	4.23292e-21
A0J47_RS14665	NZ_CP070625.1:40189-42264	TonB-dependent siderophore receptor	7.04717	2.81704	0	0
A0J47_RS14670	NZ_CP070625.1:42379-43167	DUF3450 domain-containing protein	2.1778	1.12287	2.16625e-29	8.81274e-29
A0J47_RS14675	NZ_CP070625.1:43164-44528	MotA/TolQ/ExbB proton channel family protein	1.80901	0.855204	4.48467e-24	1.57488e-23
A0J47_RS14680	NZ_CP070625.1:44528-45061	MotA/TolQ/ExbB proton channel family protein	1.56849	0.64938	6.78785e-07	1.28953e-06
A0J47_RS14685	NZ_CP070625.1:45058-45462	biopolymer transporter ExbD	1.59134	0.670241	3.54512e-07	6.82116e-07
A0J47_RS14695	NZ_CP070625.1:46132-47310	tetratricopeptide repeat protein	1.59125	0.670165	1.9596e-13	4.94594e-13
A0J47_RS14700	NZ_CP070625.1:47428-47892	YhcH/YjgK/YiaL family protein	6.01087	2.58757	1.6469e-72	1.57112e-71
A0J47_RS14710	NZ_CP070625.1:49151-50011	bile acid:sodium symporter family protein	3.80603	1.92829	2.08591e-247	1.20864e-245
A0J47_RS14715	NZ_CP070625.1:50230-50661	GNAT family N-acetyltransferase	1.53074	0.614231	0.000756502	0.00117743
A0J47_RS14740	NZ_CP070625.1:56887-57894	helix-turn-helix transcriptional regulator	-17.9355	-4.16475	1.73462e-70	1.59177e-69
A0J47_RS14750	NZ_CP070625.1:59479-60618	amidohydrolase	-5.31399	-2.4098	6.94664e-76	7.00885e-75
A0J47_RS14760	NZ_CP070625.1:61549-62766	glucose-1-phosphate adenylyltransferase	-3.22857	-1.69089	3.09415e-278	2.24105e-276
A0J47_RS14765	NZ_CP070625.1:62756-64273	glycogen synthase GlgA	-2.54023	-1.34496	5.58205e-132	1.07302e-130
A0J47_RS14780	NZ_CP070625.1:70099-71817	alpha-galactosidase	-1.5686	-0.649475	3.22994e-10	7.04336e-10
A0J47_RS14785	NZ_CP070625.1:71926-72741	hypothetical protein	-5.02798	-2.32998	1.30659e-28	5.19561e-28
A0J47_RS14790	NZ_CP070625.1:72844-74088	maltoporin	-11.8917	-3.57188	3.21215e-173	9.44092e-172
A0J47_RS14795	NZ_CP070625.1:74719-74898	hypothetical protein	1.50556	0.590296	7.09957e-06	1.27585e-05
A0J47_RS14800	NZ_CP070625.1:75175-76281	maltose/maltodextrin ABC transporter ATP-binding protein MalK	-1.65016	-0.722605	1.61013e-14	4.22971e-14
A0J47_RS14805	NZ_CP070625.1:76711-77892	maltose/maltodextrin ABC transporter substrate-binding protein MalE	-2.71707	-1.44205	6.8918e-38	3.451e-37
A0J47_RS14810	NZ_CP070625.1:78013-79557	maltose ABC transporter permease MalF	-1.89468	-0.921958	4.82609e-13	1.1943e-12
A0J47_RS14820	NZ_CP070625.1:80825-81193	iron-sulfur cluster assembly accessory protein	11.3717	3.50737	4.31691e-62	3.39988e-61
A0J47_RS14825	NZ_CP070625.1:81197-82675	Fe-S cluster assembly protein SufB	7.66204	2.93773	4.44925e-182	1.43223e-180
A0J47_RS14830	NZ_CP070625.1:82678-83421	Fe-S cluster assembly ATPase SufC	5.59229	2.48344	1.27616e-73	1.24127e-72
A0J47_RS14835	NZ_CP070625.1:83399-84670	Fe-S cluster assembly protein SufD	2.57165	1.3627	1.57624e-49	1.0068e-48
A0J47_RS14840	NZ_CP070625.1:84667-85884	SufS family cysteine desulfurase	2.00696	1.00501	2.00343e-17	5.8292e-17
A0J47_RS14845	NZ_CP070625.1:85897-86286	SufE family protein	1.74189	0.800655	2.09428e-06	3.88226e-06
A0J47_RS14870	NZ_CP070625.1:90633-91226	SCO family protein	-3.24962	-1.70027	3.55569e-12	8.45363e-12
A0J47_RS14875	NZ_CP070625.1:91335-92252	DUF368 domain-containing protein	1.52563	0.609407	7.71942e-19	2.36302e-18
A0J47_RS14880	NZ_CP070625.1:92543-92794	hypothetical protein	-3.87214	-1.95313	2.75926e-28	1.08445e-27
A0J47_RS14885	NZ_CP070625.1:93002-93397	hypothetical protein	-2.80149	-1.48619	3.67835e-31	1.56716e-30
A0J47_RS14890	NZ_CP070625.1:93432-94052	hypothetical protein	-2.77856	-1.47434	1.46034e-08	2.98847e-08
A0J47_RS14895	NZ_CP070625.1:94688-95056	cupin domain-containing protein	-3.5744	-1.8377	1.80433e-66	1.54071e-65
A0J47_RS14900	NZ_CP070625.1:95422-99579	formate dehydrogenase subunit alpha	-3.00534	-1.58753	2.44302e-58	1.8049e-57
A0J47_RS14910	NZ_CP070625.1:100673-100981	helix-turn-helix transcriptional regulator	-1.87384	-0.905997	6.07496e-17	1.73156e-16
A0J47_RS14915	NZ_CP070625.1:101326-101544	hypothetical protein	-1.78286	-0.834194	4.07482e-08	8.23492e-08
A0J47_RS14935	NZ_CP070625.1:104370-104891	DUF2058 domain-containing protein	1.74686	0.804761	8.81913e-50	5.69592e-49
A0J47_RS14940	NZ_CP070625.1:105217-106923	phospho-sugar mutase	1.56893	0.649779	7.95769e-43	4.37349e-42
A0J47_RS14950	NZ_CP070625.1:107249-108346	rod shape-determining protein RodA	4.32979	2.1143	1.32934e-115	2.30418e-114
A0J47_RS14965	NZ_CP070625.1:110321-112348	DUF885 domain-containing protein	-1.63942	-0.71319	5.35025e-07	1.02217e-06
A0J47_RS14970	NZ_CP070625.1:113041-113724	hypothetical protein	-1.66432	-0.734937	0.000402524	0.000642265
A0J47_RS14975	NZ_CP070625.1:113878-114336	hypothetical protein	-1.64277	-0.716132	0.000700744	0.00109274
A0J47_RS14980	NZ_CP070625.1:114543-115670	carboxypeptidase family protein	-1.63015	-0.705005	1.91926e-28	7.57985e-28
A0J47_RS14995	NZ_CP070625.1:116758-117018	hypothetical protein	2.40089	1.26357	3.68731e-05	6.34524e-05
A0J47_RS15000	NZ_CP070625.1:117223-117678	YccF domain-containing protein	1.50197	0.586854	1.91968e-14	5.02337e-14
A0J47_RS15010	NZ_CP070625.1:118445-119545	nucleotidyltransferase family protein	-2.47616	-1.3081	7.34529e-14	1.88322e-13
A0J47_RS15015	NZ_CP070625.1:119747-120283	bifunctional adenosylcobinamide kinase/adenosylcobinamide-phosphate guanylyltransferase	-1.53401	-0.617307	4.14212e-10	8.99864e-10
A0J47_RS15020	NZ_CP070625.1:120346-120978	histidine phosphatase family protein	-1.7077	-0.772051	1.78554e-13	4.52069e-13
A0J47_RS15025	NZ_CP070625.1:121108-122337	DEAD/DEAH box helicase	3.95353	1.98314	6.83053e-98	9.65318e-97
A0J47_RS15035	NZ_CP070625.1:124070-125161	YdcF family protein	-16.9085	-4.07968	2.08616e-259	1.36475e-257
A0J47_RS15060	NZ_CP070625.1:129313-130368	3-deoxy-7-phosphoheptulonate synthase AroG	-2.47153	-1.3054	1.17283e-54	8.23011e-54
A0J47_RS15065	NZ_CP070625.1:130457-130630	hypothetical protein	-1.92846	-0.947447	5.10173e-12	1.20586e-11
A0J47_RS15070	NZ_CP070625.1:130876-131367	hypothetical protein	-2.82228	-1.49686	7.77117e-45	4.48362e-44
A0J47_RS15080	NZ_CP070625.1:131936-132256	DUF1840 domain-containing protein	-1.55218	-0.634292	3.51623e-17	1.01291e-16
A0J47_RS15090	NZ_CP070625.1:132720-134678	penicillin-binding protein 2	1.95769	0.96915	3.18956e-31	1.36177e-30
A0J47_RS15135	NZ_CP070625.1:141795-142544	ABC transporter ATP-binding protein	6.13857	2.6179	3.65719e-204	1.52923e-202
A0J47_RS15140	NZ_CP070625.1:142541-143590	iron ABC transporter permease	6.30754	2.65708	2.97339e-234	1.52659e-232
A0J47_RS15145	NZ_CP070625.1:143587-144744	ABC transporter substrate-binding protein	5.41527	2.43703	0	0
A0J47_RS15155	NZ_CP070625.1:145769-146452	MaoC family dehydratase	2.25578	1.17363	9.93403e-06	1.7711e-05
A0J47_RS15160	NZ_CP070625.1:146951-148414	MFS transporter	2.82334	1.4974	6.25324e-90	7.92598e-89
A0J47_RS15185	NZ_CP070625.1:153340-154575	efflux RND transporter periplasmic adaptor subunit	-1.53714	-0.620247	0.0018236	0.00272733
A0J47_RS15195	NZ_CP070625.1:157755-158555	DUF2076 family protein	1.79398	0.84316	1.71979e-43	9.59484e-43
A0J47_RS15210	NZ_CP070625.1:161017-161643	PepSY-associated TM helix domain-containing protein	5.40908	2.43538	7.78863e-47	4.63887e-46
A0J47_RS15215	NZ_CP070625.1:161664-162182	DUF2271 domain-containing protein	7.0179	2.81104	1.5282e-39	7.78692e-39
A0J47_RS15225	NZ_CP070625.1:163052-163372	hypothetical protein	5.01834	2.32721	5.93221e-21	1.92181e-20
A0J47_RS15230	NZ_CP070625.1:163369-163968	hypothetical protein	4.88834	2.28934	4.79021e-19	1.482e-18
A0J47_RS15235	NZ_CP070625.1:163981-164904	zinc ABC transporter substrate-binding protein	2.2906	1.19573	5.83154e-17	1.66568e-16
A0J47_RS15240	NZ_CP070625.1:164904-165695	metal ABC transporter ATP-binding protein	2.82787	1.49972	6.10364e-18	1.80703e-17
A0J47_RS15245	NZ_CP070625.1:165695-166570	metal ABC transporter permease	3.31909	1.73079	4.09535e-22	1.36377e-21
A0J47_RS15250	NZ_CP070625.1:166574-167482	zinc ABC transporter substrate-binding protein	2.59013	1.37302	5.58259e-22	1.85446e-21
A0J47_RS15260	NZ_CP070625.1:170287-170532	YdcH family protein	-4.91179	-2.29625	1.39139e-69	1.25971e-68
A0J47_RS15265	NZ_CP070625.1:170612-171355	class I SAM-dependent methyltransferase	29.8679	4.90052	1.62564e-304	1.43339e-302
A0J47_RS15275	NZ_CP070625.1:172341-173798	phosphoethanolamine transferase	2.00978	1.00704	4.25305e-09	8.88737e-09
A0J47_RS15280	NZ_CP070625.1:173870-175036	MFS transporter	32.6344	5.02832	0	0
A0J47_RS15295	NZ_CP070625.1:177915-178604	molybdate ABC transporter permease subunit	1.88643	0.915659	8.71069e-17	2.47067e-16
A0J47_RS15300	NZ_CP070625.1:178604-179698	molybdenum ABC transporter ATP-binding protein ModC	1.92089	0.941774	1.72155e-31	7.40466e-31
A0J47_RS15305	NZ_CP070625.1:179843-180868	DUF2955 domain-containing protein	-1.56302	-0.64434	8.43069e-10	1.81598e-09
A0J47_RS15310	NZ_CP070625.1:180893-181960	HlyD family secretion protein	-2.27101	-1.18334	1.25929e-09	2.69676e-09
A0J47_RS15315	NZ_CP070625.1:182064-182942	LysR family transcriptional regulator	-1.86215	-0.896969	3.03362e-18	9.11435e-18
A0J47_RS15320	NZ_CP070625.1:182999-183271	hypothetical protein	-2.94235	-1.55697	7.35796e-06	1.32053e-05
A0J47_RS15325	NZ_CP070625.1:183771-185303	YfcC family protein	-5.13703	-2.36094	1.31562e-50	8.56524e-50
A0J47_RS15330	NZ_CP070625.1:185335-186045	DUF4336 domain-containing protein	-1.68234	-0.750466	2.0328e-11	4.6582e-11
A0J47_RS15335	NZ_CP070625.1:186064-188772	HTH-type transcriptional regulator MalT	-3.16159	-1.66065	2.90583e-207	1.22772e-205
A0J47_RS15340	NZ_CP070625.1:189195-191657	glycogen/starch/alpha-glucan phosphorylase	-3.13904	-1.65032	2.3594e-68	2.09862e-67
A0J47_RS15345	NZ_CP070625.1:191776-193956	4-alpha-glucanotransferase	-2.3279	-1.21903	9.78522e-28	3.80162e-27
A0J47_RS15350	NZ_CP070625.1:194011-196158	1,4-alpha-glucan branching protein GlgB	-1.70464	-0.769468	1.73646e-36	8.37464e-36
A0J47_RS15355	NZ_CP070625.1:196271-197917	ABC-ATPase domain-containing protein	4.30168	2.1049	9.1476e-224	4.41698e-222
A0J47_RS15380	NZ_CP070625.1:201040-201501	GNAT family N-acetyltransferase	-1.56788	-0.648819	3.0491e-09	6.41783e-09
A0J47_RS15385	NZ_CP070625.1:201965-202363	hypothetical protein	-1.78802	-0.838364	2.636e-05	4.59656e-05
A0J47_RS15390	NZ_CP070625.1:202492-202740	hypothetical protein	-1.61189	-0.68875	0.00557617	0.00792188
A0J47_RS15400	NZ_CP070625.1:204447-204734	hypothetical protein	-2.10479	-1.07367	0.00275687	0.00401648
A0J47_RS15410	NZ_CP070625.1:206146-206412	hypothetical protein	-1.92293	-0.943305	7.13348e-05	0.000120606
A0J47_RS15415	NZ_CP070625.1:206556-207698	enoyl-CoA hydratase/isomerase family protein	-2.97066	-1.57078	8.96257e-94	1.22398e-92
A0J47_RS15420	NZ_CP070625.1:207719-208477	SDR family oxidoreductase	-2.36884	-1.24418	7.77394e-54	5.35333e-53
A0J47_RS15425	NZ_CP070625.1:208732-209088	YibL family ribosome-associated protein	2.39746	1.26151	6.37887e-108	1.01462e-106
A0J47_RS15440	NZ_CP070625.1:210786-212096	MFS transporter	6.16816	2.62484	1.6459e-151	3.72947e-150
A0J47_RS15445	NZ_CP070625.1:212555-212881	cytochrome c	2.45843	1.29774	1.61923e-39	8.24038e-39
A0J47_RS15465	NZ_CP070625.1:215373-216302	alpha/beta hydrolase	1.54447	0.627115	0.000148308	0.000245526
A0J47_RS15485	NZ_CP070625.1:220770-221312	SPOR domain-containing protein	-2.02038	-1.01463	1.59872e-22	5.36346e-22
A0J47_RS15515	NZ_CP070625.1:225170-225676	ClbS/DfsB family four-helix bundle protein	-2.39843	-1.26209	1.92896e-15	5.23687e-15
A0J47_RS15525	NZ_CP070625.1:226506-227456	putative sulfate exporter family transporter	-1.70442	-0.76928	1.51349e-07	2.96414e-07
A0J47_RS15545	NZ_CP070625.1:231797-232126	hypothetical protein	-7.17363	-2.8427	1.77929e-31	7.63684e-31
A0J47_RS15550	NZ_CP070625.1:232491-235190	bifunctional acetate--CoA ligase family protein/GNAT family N-acetyltransferase	-6.92336	-2.79147	5.53099e-190	1.93394e-188
A0J47_RS15555	NZ_CP070625.1:235312-235821	membrane protein	-1.71406	-0.77742	7.58369e-09	1.56696e-08
A0J47_RS15565	NZ_CP070625.1:236765-237319	sugar O-acetyltransferase	-1.66815	-0.738247	1.21507e-17	3.56865e-17
A0J47_RS15620	NZ_CP070625.1:245758-246045	hypothetical protein	1.50361	0.588435	0.000829243	0.00128571
A0J47_RS15625	NZ_CP070625.1:246589-248124	sodium:solute symporter	-1.66783	-0.73797	2.42152e-07	4.68368e-07
A0J47_RS15630	NZ_CP070625.1:248099-249757	FAD-binding protein	-2.09291	-1.06551	3.34005e-13	8.32652e-13
A0J47_RS15635	NZ_CP070625.1:249760-250569	hypothetical protein	-2.04936	-1.03518	1.96619e-16	5.49991e-16
A0J47_RS15640	NZ_CP070625.1:250614-251174	YceI family protein	-2.22061	-1.15096	7.17216e-23	2.43637e-22
A0J47_RS15645	NZ_CP070625.1:251171-251713	cytochrome b	-2.48199	-1.3115	9.76795e-17	2.76089e-16
A0J47_RS15650	NZ_CP070625.1:251840-252298	hypothetical protein	-1.95599	-0.967899	1.20085e-24	4.28375e-24
A0J47_RS15660	NZ_CP070625.1:252995-254401	tyrosine-type recombinase/integrase	1.88862	0.917334	9.93168e-14	2.53511e-13
A0J47_RS15690	NZ_CP070625.1:259990-261099	1-acyl-sn-glycerol-3-phosphate acyltransferase	5.17069	2.37036	3.93831e-287	3.07189e-285
A0J47_RS15725	NZ_CP070625.1:265842-266360	bifunctional (p)ppGpp synthetase/guanosine-3\\',5\\'-bis(diphosphate) 3\\'-pyrophosphohydrolase	-2.44178	-1.28793	2.47529e-23	8.50107e-23
A0J47_RS15730	NZ_CP070625.1:266589-266738	YoaH family protein	2.51278	1.32928	5.18566e-23	1.77195e-22
A0J47_RS15735	NZ_CP070625.1:266822-268024	NnrS family protein	-1.78654	-0.83717	9.7666e-08	1.93424e-07
A0J47_RS15765	NZ_CP070625.1:274863-275144	transcriptional regulator	-1.55598	-0.637823	1.36333e-08	2.79276e-08
A0J47_RS15770	NZ_CP070625.1:275235-275426	hypothetical protein	-1.77948	-0.831453	4.31887e-13	1.07009e-12
A0J47_RS15775	NZ_CP070625.1:276302-276955	3,4-dihydroxy-2-butanone-4-phosphate synthase	2.03614	1.02584	5.22183e-15	1.39893e-14
A0J47_RS15780	NZ_CP070625.1:277099-278859	bifunctional metallophosphatase/5\\'-nucleotidase	-1.62432	-0.699836	2.83085e-46	1.66888e-45
A0J47_RS15785	NZ_CP070625.1:279228-279623	VOC family protein	-1.89532	-0.922441	3.78171e-22	1.26036e-21
A0J47_RS15790	NZ_CP070625.1:279831-281531	DUF2813 domain-containing protein	-3.61801	-1.8552	4.27146e-172	1.22007e-170
A0J47_RS15795	NZ_CP070625.1:281554-282162	DUF3833 domain-containing protein	-1.70408	-0.768992	6.87448e-07	1.30538e-06
A0J47_RS15800	NZ_CP070625.1:282166-282675	chalcone isomerase family protein	-2.84076	-1.50627	4.74324e-08	9.55718e-08
A0J47_RS15805	NZ_CP070625.1:282702-283244	DUF2878 domain-containing protein	-2.79572	-1.48322	2.65785e-12	6.34505e-12
A0J47_RS15810	NZ_CP070625.1:283281-284531	class I SAM-dependent methyltransferase	-3.32322	-1.73258	7.24883e-38	3.62531e-37
A0J47_RS15815	NZ_CP070625.1:284551-285426	DUF1365 domain-containing protein	-3.76867	-1.91406	1.27245e-56	9.23267e-56
A0J47_RS15820	NZ_CP070625.1:285426-286733	FAD-dependent oxidoreductase	-2.90632	-1.53919	1.50923e-49	9.65526e-49
A0J47_RS15825	NZ_CP070625.1:286730-287509	SDR family NAD(P)-dependent oxidoreductase	-3.54391	-1.82534	1.45565e-37	7.20014e-37
A0J47_RS15830	NZ_CP070625.1:287506-287946	nuclear transport factor 2 family protein	-3.63243	-1.86093	1.34773e-37	6.6908e-37
A0J47_RS15835	NZ_CP070625.1:288031-289515	deoxyribodipyrimidine photo-lyase	-4.46134	-2.15748	6.92761e-103	1.04845e-101
A0J47_RS15840	NZ_CP070625.1:289524-290345	MerR family transcriptional regulator	-4.26841	-2.0937	1.04856e-67	9.20556e-67
A0J47_RS15845	NZ_CP070625.1:290367-291314	DUF1722 domain-containing protein	-4.24355	-2.08527	7.65931e-56	5.45978e-55
A0J47_RS15855	NZ_CP070625.1:292350-293687	HAMP domain-containing protein	1.79506	0.844035	1.35837e-44	7.78183e-44
A0J47_RS15860	NZ_CP070625.1:293776-295449	phosphoethanolamine--lipid A transferase	1.97943	0.985083	1.44681e-30	6.06226e-30
A0J47_RS15865	NZ_CP070625.1:295549-295947	glycine zipper family protein	3.22718	1.69027	7.0568e-108	1.11806e-106
A0J47_RS15905	NZ_CP070625.1:305131-305961	hypothetical protein	-2.14652	-1.102	1.31037e-33	5.94503e-33
A0J47_RS15910	NZ_CP070625.1:306215-306535	hypothetical protein	-1.85023	-0.887702	0.000424844	0.000676283
A0J47_RS15930	NZ_CP070625.1:311358-313385	type VI secretion system tip protein VgrG	1.81224	0.857772	1.18689e-09	2.54308e-09
A0J47_RS15940	NZ_CP070625.1:314337-317492	efflux RND transporter permease subunit	2.14535	1.10122	3.46633e-33	1.55697e-32
A0J47_RS15945	NZ_CP070625.1:317502-318635	efflux RND transporter periplasmic adaptor subunit	3.35025	1.74427	1.22029e-27	4.72731e-27
A0J47_RS15950	NZ_CP070625.1:319046-319528	DUF1097 domain-containing protein	-1.99492	-0.996331	2.11247e-22	7.07528e-22
A0J47_RS15960	NZ_CP070625.1:320668-321672	beta-N-acetylhexosaminidase	1.51757	0.601765	3.53956e-25	1.28068e-24
A0J47_RS15970	NZ_CP070625.1:323361-323813	hypothetical protein	-2.46697	-1.30274	0.000645819	0.00101059
A0J47_RS15975	NZ_CP070625.1:323961-324863	L,D-transpeptidase family protein	1.52307	0.606983	4.53683e-33	2.03106e-32
A0J47_RS15985	NZ_CP070625.1:325633-326646	protein-methionine-sulfoxide reductase catalytic subunit MsrP	-1.60968	-0.686778	2.98753e-06	5.49703e-06
A0J47_RS16000	NZ_CP070625.1:328078-329436	MATE family efflux transporter	1.73504	0.794972	1.8195e-17	5.32075e-17
A0J47_RS16065	NZ_CP070625.1:342771-343289	hypothetical protein	3.80732	1.92878	3.59475e-182	1.16642e-180
A0J47_RS16075	NZ_CP070625.1:343960-344418	isoprenylcysteine carboxylmethyltransferase family protein	3.90798	1.96642	1.03544e-43	5.83297e-43
A0J47_RS16080	NZ_CP070625.1:344531-345343	alpha/beta fold hydrolase	2.14047	1.09793	1.38761e-122	2.53521e-121
A0J47_RS16090	NZ_CP070625.1:346153-346782	HD domain-containing protein	1.55415	0.636122	1.42547e-12	3.43332e-12
A0J47_RS16095	NZ_CP070625.1:346851-348200	MATE family efflux transporter	1.71694	0.779837	1.97129e-20	6.32059e-20
A0J47_RS16100	NZ_CP070625.1:348344-348922	SAM-dependent methyltransferase	2.57801	1.36626	1.04857e-82	1.17163e-81
A0J47_RS16105	NZ_CP070625.1:349303-350046	glycerophosphoryl diester phosphodiesterase	2.87826	1.5252	3.16484e-188	1.09714e-186
A0J47_RS16130	NZ_CP070625.1:354369-354674	DUF3081 family protein	-4.05937	-2.02126	1.72336e-09	3.66157e-09
A0J47_RS16150	NZ_CP070625.1:359263-360570	4-hydroxybutyrate CoA-transferase	-1.70436	-0.769229	0.0173828	0.023533
A0J47_RS16155	NZ_CP070625.1:360837-361868	AraC family transcriptional regulator	-5.85049	-2.54856	1.23358e-12	2.98533e-12
A0J47_RS16185	NZ_CP070625.1:369078-371099	FAD-dependent oxidoreductase	-1.71482	-0.778058	3.34347e-11	7.58453e-11
A0J47_RS16190	NZ_CP070625.1:371179-371706	NAD(P)H-dependent oxidoreductase	-2.3565	-1.23665	7.51169e-30	3.09628e-29
A0J47_RS16195	NZ_CP070625.1:371944-372732	sulfite exporter TauE/SafE family protein	-1.53578	-0.618973	7.26488e-05	0.000122623
A0J47_RS16200	NZ_CP070625.1:372861-374912	FUSC family protein	-2.53297	-1.34083	2.14301e-25	7.78859e-25
A0J47_RS16210	NZ_CP070625.1:375717-376037	heavy metal-binding domain-containing protein	1.91768	0.93936	1.05462e-22	3.5676e-22
A0J47_RS16215	NZ_CP070625.1:376065-376409	hypothetical protein	1.51785	0.602032	2.09984e-10	4.62877e-10
A0J47_RS16230	NZ_CP070625.1:379232-380872	phosphoethanolamine--lipid A transferase	4.00993	2.00358	5.74591e-76	5.81182e-75
A0J47_RS16235	NZ_CP070625.1:381263-381694	hypothetical protein	2.85314	1.51255	9.14373e-59	6.84261e-58
A0J47_RS16250	NZ_CP070625.1:383509-384750	SIR2 family protein	-1.53332	-0.616661	3.15852e-14	8.22797e-14
A0J47_RS16255	NZ_CP070625.1:384753-386594	ATP-binding protein	-1.50216	-0.58704	1.6335e-11	3.76448e-11
A0J47_RS16260	NZ_CP070625.1:386914-388437	Eco57I restriction-modification methylase domain-containing protein	1.67078	0.740523	2.12434e-45	1.24154e-44
A0J47_RS16265	NZ_CP070625.1:388439-389401	XamI family restriction endonuclease	1.77231	0.825628	1.50274e-40	7.80424e-40
A0J47_RS16275	NZ_CP070625.1:402655-404319	hypothetical protein	-1.90606	-0.930594	4.16632e-09	8.7196e-09
A0J47_RS16280	NZ_CP070625.1:404331-404573	bacteriocin	-2.99279	-1.58149	0.0089253	0.0124646
A0J47_RS16290	NZ_CP070625.1:404957-405634	hypothetical protein	-2.22091	-1.15115	0.00226551	0.00334873
A0J47_RS16295	NZ_CP070625.1:405648-406049	hypothetical protein	-3.31726	-1.72999	0.00935596	0.0130405
A0J47_RS16300	NZ_CP070625.1:406062-407669	DUF1983 domain-containing protein	-1.5514	-0.63357	0.000234579	0.000381649
A0J47_RS16335	NZ_CP070625.1:413634-414017	hypothetical protein	1.63488	0.709181	0.0196633	0.0263825
A0J47_RS16340	NZ_CP070625.1:414029-415258	N4-gp56 family major capsid protein	2.28973	1.19518	1.01876e-08	2.09538e-08
A0J47_RS16385	NZ_CP070625.1:423434-423682	hypothetical protein	2.85982	1.51593	0.0125285	0.0171791
A0J47_RS16395	NZ_CP070625.1:426125-427297	tyrosine-type recombinase/integrase	2.37116	1.24559	3.01473e-30	1.25156e-29
A0J47_RS16400	NZ_CP070625.1:427278-427907	3\\'-5\\' exoribonuclease	1.97006	0.978237	9.81133e-16	2.68654e-15
A0J47_RS16405	NZ_CP070625.1:427900-428676	hypothetical protein	2.10999	1.07724	7.57068e-25	2.715e-24
A0J47_RS16430	NZ_CP070625.1:430838-431203	Rrf2 family transcriptional regulator	-2.01779	-1.01278	9.5643e-08	1.89511e-07
A0J47_RS16485	NZ_CP070625.1:436811-437818	OmpA family protein	2.18249	1.12597	8.07e-142	1.65313e-140
A0J47_RS16490	NZ_CP070625.1:438206-439684	FAD-dependent oxidoreductase	3.4762	1.79751	1.16497e-166	3.17121e-165
A0J47_RS16495	NZ_CP070625.1:439768-441159	ATP-dependent RNA helicase DbpA	3.74193	1.90378	2.02855e-215	9.34979e-214
A0J47_RS16510	NZ_CP070625.1:444850-445398	carboxymuconolactone decarboxylase	-1.53586	-0.619051	0.00017945	0.000295153
A0J47_RS16560	NZ_CP070625.1:454151-454753	2OG-Fe(II) oxygenase	11.7778	3.558	1.50167e-162	3.92953e-161
A0J47_RS16565	NZ_CP070625.1:454951-456330	endonuclease/exonuclease/phosphatase family protein	-1.6203	-0.696263	1.51039e-07	2.9595e-07
A0J47_RS16570	NZ_CP070625.1:456654-457748	NapC/NirT family cytochrome c	-62.1747	-5.95826	1.55914e-171	4.42229e-170
A0J47_RS16575	NZ_CP070625.1:457770-460217	molybdopterin guanine dinucleotide-containing S/N-oxide reductase	-16.8061	-4.07092	1.86018e-236	9.79856e-235
A0J47_RS16585	NZ_CP070625.1:460751-461437	hypothetical protein	4.57857	2.1949	1.26123e-155	3.06321e-154
A0J47_RS16590	NZ_CP070625.1:461930-462859	carbamate kinase	-3.01517	-1.59224	1.02474e-33	4.65957e-33
A0J47_RS16595	NZ_CP070625.1:463637-464395	dimethylsulfoxide reductase	2.39571	1.26045	1.51998e-44	8.68315e-44
A0J47_RS16600	NZ_CP070625.1:464823-466538	NAD-dependent malic enzyme	-2.25951	-1.17601	3.30081e-60	2.51184e-59
A0J47_RS16610	NZ_CP070625.1:468264-468746	D-ribose pyranase	-2.11303	-1.07932	1.05042e-11	2.44856e-11
A0J47_RS16615	NZ_CP070625.1:468743-470248	ribose ABC transporter ATP-binding protein RbsA	-2.70994	-1.43826	1.55965e-19	4.88866e-19
A0J47_RS16620	NZ_CP070625.1:470245-471231	ribose ABC transporter permease	-1.9099	-0.933496	0.011021	0.0152201
A0J47_RS16635	NZ_CP070625.1:473470-474474	substrate-binding domain-containing protein	-2.77583	-1.47292	1.93221e-26	7.25653e-26
A0J47_RS16640	NZ_CP070625.1:474810-475508	GntR family transcriptional regulator	-1.64183	-0.715302	4.70203e-08	9.47885e-08
A0J47_RS16645	NZ_CP070625.1:475883-477001	glycine cleavage system aminomethyltransferase GcvT	-4.53884	-2.18232	1.07851e-156	2.70027e-155
A0J47_RS16650	NZ_CP070625.1:477283-477666	glycine cleavage system protein GcvH	-3.62716	-1.85884	1.74647e-138	3.50678e-137
A0J47_RS16655	NZ_CP070625.1:477787-480660	aminomethyl-transferring glycine dehydrogenase	-2.78701	-1.47872	2.17709e-77	2.25839e-76
A0J47_RS16675	NZ_CP070625.1:482657-483484	hypothetical protein	-1.51489	-0.599213	1.05004e-08	2.15863e-08
A0J47_RS16700	NZ_CP070625.1:488262-488600	cytosolic protein	1.85831	0.893993	2.95218e-28	1.15915e-27
A0J47_RS16705	NZ_CP070625.1:488863-489129	hypothetical protein	-3.14611	-1.65357	7.14625e-15	1.90316e-14
A0J47_RS16715	NZ_CP070625.1:489665-490669	low-specificity L-threonine aldolase	-1.59401	-0.672658	7.91071e-36	3.75712e-35
A0J47_RS16720	NZ_CP070625.1:490763-491212	NfeD family protein	-1.8669	-0.900647	2.62486e-66	2.23665e-65
A0J47_RS16725	NZ_CP070625.1:491215-492135	SPFH/Band 7/PHB domain protein	-1.86881	-0.902122	4.09616e-48	2.49835e-47
A0J47_RS16730	NZ_CP070625.1:492419-492739	hypothetical protein	-2.31514	-1.2111	5.21804e-28	2.04092e-27
A0J47_RS16735	NZ_CP070625.1:492732-493106	YdcF family protein	-2.16176	-1.11221	1.94859e-28	7.68821e-28
A0J47_RS16740	NZ_CP070625.1:493226-495181	MBL fold metallo-hydrolase	-3.68462	-1.88151	1.22953e-69	1.11566e-68
A0J47_RS16745	NZ_CP070625.1:495289-496194	LysR family transcriptional regulator	-1.65766	-0.729149	1.52874e-14	4.02111e-14
A0J47_RS16755	NZ_CP070625.1:498956-499285	hypothetical protein	-2.92765	-1.54974	9.24324e-07	1.747e-06
A0J47_RS16760	NZ_CP070625.1:499356-500666	DASH family cryptochrome	-2.3888	-1.25628	6.06314e-15	1.61897e-14
A0J47_RS16785	NZ_CP070625.1:506409-507821	cytochrome-c oxidase, cbb3-type subunit I	-1.91988	-0.941019	0.000326783	0.000525756
A0J47_RS16805	NZ_CP070625.1:511630-512532	LysR family transcriptional regulator	2.68849	1.42679	1.30994e-32	5.78142e-32
A0J47_RS16810	NZ_CP070625.1:512711-513994	DEAD/DEAH box helicase	4.00442	2.00159	7.4708e-186	2.54635e-184
A0J47_RS16835	NZ_CP070625.1:520894-521655	hypothetical protein	-1.57533	-0.655656	1.61623e-05	2.85143e-05
A0J47_RS16870	NZ_CP070625.1:527369-528835	MFS transporter	-1.91901	-0.94036	6.21228e-56	4.43609e-55
A0J47_RS16925	NZ_CP070625.1:539457-540131	pyrimidine 5\\'-nucleotidase	1.81963	0.863643	2.35609e-27	9.07532e-27
A0J47_RS16945	NZ_CP070625.1:544838-546181	branched-chain amino acid transport system II carrier protein	2.705	1.43563	9.4225e-85	1.09821e-83
A0J47_RS16955	NZ_CP070625.1:546647-547711	L-asparaginase 2	-7.12269	-2.83242	7.26625e-153	1.66508e-151
A0J47_RS16965	NZ_CP070625.1:548580-549599	hypothetical protein	1.74049	0.799494	1.29923e-26	4.89293e-26
A0J47_RS16970	NZ_CP070625.1:549790-551337	phospholipase D family protein	2.02252	1.01615	1.10991e-32	4.92538e-32
A0J47_RS16975	NZ_CP070625.1:551413-551889	glutathione peroxidase	-1.71067	-0.77456	2.4659e-18	7.44172e-18
A0J47_RS16980	NZ_CP070625.1:551987-552505	hypothetical protein	1.61868	0.694818	1.40791e-10	3.12903e-10
A0J47_RS17000	NZ_CP070625.1:555103-555654	DUF2799 domain-containing protein	1.94463	0.959498	5.49839e-27	2.09404e-26
A0J47_RS17005	NZ_CP070625.1:556064-556234	hypothetical protein	18.6405	4.22037	0	0
A0J47_RS17010	NZ_CP070625.1:556448-557317	HTH-type transcriptional regulator HdfR	-2.34281	-1.22824	8.57833e-114	1.43776e-112
A0J47_RS17015	NZ_CP070625.1:557509-557859	DUF413 domain-containing protein	9.05672	3.17899	0	0
A0J47_RS17020	NZ_CP070625.1:557979-559007	glutathione synthase	38.4236	5.26392	0	0
A0J47_RS17025	NZ_CP070625.1:558991-560973	flavohemoglobin expression-modulating QEGLA motif protein	27.5137	4.78208	0	0
A0J47_RS17050	NZ_CP070625.1:565316-566071	1-acylglycerol-3-phosphate O-acyltransferase	-1.70715	-0.771589	1.66488e-19	5.21045e-19
A0J47_RS17055	NZ_CP070625.1:566138-566491	DUF2750 domain-containing protein	1.55439	0.636352	5.31206e-14	1.37497e-13
A0J47_RS17060	NZ_CP070625.1:566788-567696	EamA family transporter RarD	3.17696	1.66765	1.79271e-93	2.42156e-92
A0J47_RS17065	NZ_CP070625.1:567730-568077	nucleotide pyrophosphohydrolase	2.48251	1.3118	3.14015e-34	1.44732e-33
A0J47_RS17070	NZ_CP070625.1:568124-568387	DUF2960 domain-containing protein	3.21873	1.68649	1.76619e-55	1.2502e-54
A0J47_RS17075	NZ_CP070625.1:568459-570480	PTS sugar transporter subunit IIC/EAL domain-containing protein	3.91194	1.96788	5.62789e-49	3.49567e-48
A0J47_RS17085	NZ_CP070625.1:573633-574109	anaerobic ribonucleoside-triphosphate reductase-activating protein	-3.3946	-1.76324	1.18542e-58	8.82211e-58
A0J47_RS17090	NZ_CP070625.1:574203-576341	anaerobic ribonucleoside-triphosphate reductase	-15.6984	-3.97254	0	0
A0J47_RS17095	NZ_CP070625.1:576668-577771	GGDEF domain-containing protein	1.50955	0.59412	3.87859e-10	8.43515e-10
A0J47_RS17105	NZ_CP070625.1:578643-579983	sigma-54-dependent Fis family transcriptional regulator	-2.25901	-1.17569	0.000642311	0.00100587
A0J47_RS17110	NZ_CP070625.1:580203-580796	hypothetical protein	-3.50538	-1.80957	1.20265e-07	2.37369e-07
A0J47_RS17115	NZ_CP070625.1:580859-581959	SEL1-like repeat protein	-1.57696	-0.657149	0.0188359	0.0253395
A0J47_RS17140	NZ_CP070625.1:595543-596037	DUF11 domain-containing protein	1.84265	0.88178	0.00495449	0.00707336
A0J47_RS17165	NZ_CP070625.1:649553-649945	DUF2750 domain-containing protein	1.54894	0.63128	3.68815e-29	1.49293e-28
A0J47_RS17170	NZ_CP070625.1:650058-651182	carboxynorspermidine decarboxylase	4.47158	2.16078	1.11696e-119	1.98701e-118
A0J47_RS17175	NZ_CP070625.1:651253-652509	saccharopine dehydrogenase family protein	5.42246	2.43895	0	0
A0J47_RS17185	NZ_CP070625.1:656505-657854	lysine-sensitive aspartokinase 3	2.23753	1.16191	1.28317e-96	1.7885e-95
A0J47_RS17190	NZ_CP070625.1:658011-659147	aspartate-semialdehyde dehydrogenase	3.88549	1.9581	2.93382e-27	1.12685e-26
A0J47_RS17195	NZ_CP070625.1:659240-659575	hypothetical protein	-1.92042	-0.941421	1.99248e-18	6.02199e-18
A0J47_RS17200	NZ_CP070625.1:659826-660617	phosphoribosylglycinamide formyltransferase	-3.09538	-1.63012	0.000250757	0.000406991
A0J47_RS17225	NZ_CP070625.1:662571-664475	GGDEF domain-containing protein	1.56576	0.64686	2.68572e-18	8.08707e-18
A0J47_RS17230	NZ_CP070625.1:664558-666000	glutathione synthase	-1.64392	-0.717136	5.77926e-18	1.7135e-17
A0J47_RS17245	NZ_CP070625.1:667289-668287	substrate-binding domain-containing protein	-1.51791	-0.602087	3.26182e-15	8.79649e-15
A0J47_RS17255	NZ_CP070625.1:669147-669533	VOC family protein	-1.5692	-0.650033	1.27521e-24	4.54502e-24
A0J47_RS17265	NZ_CP070625.1:672534-673523	hypothetical protein	1.73246	0.792821	2.11468e-05	3.70663e-05
A0J47_RS17270	NZ_CP070625.1:673587-674090	hypothetical protein	-6.49655	-2.69967	2.16945e-85	2.55793e-84
A0J47_RS17275	NZ_CP070625.1:674320-675159	patatin family protein	-2.74171	-1.45508	4.38407e-52	2.92463e-51
A0J47_RS17280	NZ_CP070625.1:675688-675963	hypothetical protein	-139.006	-7.119	0	0
A0J47_RS17285	NZ_CP070625.1:676089-676400	hypothetical protein	-84.2935	-6.39735	0	0
A0J47_RS17290	NZ_CP070625.1:676590-676889	hypothetical protein	1.51163	0.596101	6.02398e-07	1.14764e-06
A0J47_RS17325	NZ_CP070625.1:684324-685220	DMT family transporter	-1.96761	-0.976441	5.57728e-16	1.54413e-15
A0J47_RS17350	NZ_CP070625.1:687343-688041	hypothetical protein	-1.5853	-0.664753	0.00141353	0.00214327
A0J47_RS17355	NZ_CP070625.1:688294-688638	hypothetical protein	1.57124	0.651899	0.0203886	0.0273014
A0J47_RS17390	NZ_CP070625.1:697714-698178	hypothetical protein	1.88169	0.912029	9.29764e-25	3.32257e-24
A0J47_RS17395	NZ_CP070625.1:698301-698834	molybdopterin adenylyltransferase	-1.92205	-0.942646	9.18791e-57	6.70255e-56
A0J47_RS17400	NZ_CP070625.1:698905-699357	isoprenylcysteine carboxylmethyltransferase family protein	-1.77085	-0.824442	2.61156e-18	7.86959e-18
A0J47_RS17405	NZ_CP070625.1:699464-699970	M48 family metallopeptidase	2.471	1.30509	2.1616e-32	9.49888e-32
A0J47_RS17410	NZ_CP070625.1:700041-700391	hypothetical protein	3.79775	1.92515	1.44829e-281	1.10835e-279
A0J47_RS17430	NZ_CP070625.1:702341-703636	DEAD/DEAH box helicase	3.47147	1.79555	5.15436e-156	1.27476e-154
A0J47_RS17440	NZ_CP070625.1:704247-704735	leucine-rich repeat domain-containing protein	2.67233	1.4181	4.4667e-33	2.00187e-32
A0J47_RS17445	NZ_CP070625.1:704746-704961	DUF3820 family protein	3.10542	1.63479	2.78977e-15	7.53852e-15
A0J47_RS17450	NZ_CP070625.1:704965-705504	NUDIX domain-containing protein	2.46559	1.30193	6.08263e-41	3.18748e-40
A0J47_RS17475	NZ_CP070625.1:711465-712451	Gfo/Idh/MocA family oxidoreductase	-1.71168	-0.775411	2.39491e-51	1.57947e-50
A0J47_RS17480	NZ_CP070625.1:712570-713052	hypothetical protein	1.82153	0.865147	4.98242e-25	1.79633e-24
A0J47_RS17490	NZ_CP070625.1:713815-714864	HlyD family secretion protein	1.75329	0.810067	2.67612e-06	4.93604e-06
A0J47_RS17520	NZ_CP070625.1:718977-720269	hypothetical protein	2.26186	1.17751	5.18221e-27	1.97919e-26
A0J47_RS17545	NZ_CP070625.1:723982-725148	aminopeptidase P family protein	-1.68196	-0.750142	0.000309672	0.000499018
A0J47_RS17550	NZ_CP070625.1:725227-726024	aspartate/glutamate racemase family protein	-2.19094	-1.13155	0.000531414	0.00083738
A0J47_RS17560	NZ_CP070625.1:727198-728349	amidohydrolase	-1.8224	-0.865842	2.75508e-14	7.18624e-14
A0J47_RS17570	NZ_CP070625.1:730082-731998	BCCT family transporter	1.87544	0.90723	1.13458e-18	3.45744e-18
A0J47_RS17580	NZ_CP070625.1:734768-735085	hypothetical protein	-1.96172	-0.972121	6.84144e-19	2.1006e-18
A0J47_RS17595	NZ_CP070625.1:737089-738036	siroheme synthase	-1.86609	-0.900019	3.65887e-48	2.23837e-47
A0J47_RS17600	NZ_CP070625.1:738201-740765	nitrite reductase large subunit NirB	-2.58549	-1.37044	3.39579e-28	1.33204e-27
A0J47_RS17605	NZ_CP070625.1:740765-741094	nitrite reductase small subunit NirD	-6.57938	-2.71795	1.61159e-09	3.4313e-09
A0J47_RS17610	NZ_CP070625.1:741208-742026	nitrite transporter NirC	-4.18449	-2.06505	6.59692e-22	2.18783e-21
A0J47_RS17615	NZ_CP070625.1:742048-742809	uroporphyrinogen-III C-methyltransferase NirE	-2.2036	-1.13986	2.89413e-10	6.32467e-10
A0J47_RS17625	NZ_CP070625.1:745501-747153	GGDEF domain-containing protein	-1.98968	-0.992536	1.09188e-17	3.21851e-17
A0J47_RS17630	NZ_CP070625.1:747548-748813	reactive intermediate/imine deaminase	-1.9264	-0.945911	4.52764e-15	1.21697e-14
A0J47_RS17640	NZ_CP070625.1:749785-749982	hypothetical protein	-7.81331	-2.96593	1.58677e-122	2.88606e-121
A0J47_RS17645	NZ_CP070625.1:750253-750687	thioredoxin TrxC	-3.49602	-1.80571	7.21319e-52	4.78833e-51
A0J47_RS17650	NZ_CP070625.1:750774-751550	hypothetical protein	5.94458	2.57158	0	0
A0J47_RS17675	NZ_CP070625.1:757013-759637	alpha-glucosidase	-1.65044	-0.72285	2.70401e-08	5.48923e-08
A0J47_RS17685	NZ_CP070625.1:760456-761697	cysteine desulfurase-like protein	7.33571	2.87494	1.57326e-148	3.41237e-147
A0J47_RS17690	NZ_CP070625.1:761747-762427	MOSC domain-containing protein	-1.81952	-0.863558	1.07055e-69	9.73577e-69
A0J47_RS17715	NZ_CP070625.1:765527-765673	hypothetical protein	-1.76135	-0.816679	0.00815112	0.0114121
A0J47_RS17720	NZ_CP070625.1:765769-766404	NAD(P)H-binding protein	2.17616	1.12178	7.97968e-30	3.28251e-29
A0J47_RS17725	NZ_CP070625.1:766557-768548	bifunctional metallophosphatase/5\\'-nucleotidase	3.28418	1.71553	2.02963e-172	5.88012e-171
A0J47_RS17735	NZ_CP070625.1:768920-770200	FAD-binding oxidoreductase	9.6265	3.26701	2.26736e-246	1.29527e-244
A0J47_RS17740	NZ_CP070625.1:770396-771427	spermidine/putrescine ABC transporter substrate-binding protein	5.27834	2.40008	1.49779e-106	2.35466e-105
A0J47_RS17750	NZ_CP070625.1:772944-773528	type II secretion system protein	-1.74453	-0.802835	9.14616e-05	0.00015361
A0J47_RS17770	NZ_CP070625.1:775232-776290	PTS fructose transporter subunit EIIC	-2.67674	-1.42048	5.51608e-14	1.42414e-13
A0J47_RS17775	NZ_CP070625.1:776321-776635	PTS fructose-like transporter subunit IIB	-2.45105	-1.2934	2.18218e-10	4.79985e-10
A0J47_RS17785	NZ_CP070625.1:778002-780506	glycoside hydrolase family 2 protein	-2.54887	-1.34986	4.70003e-23	1.60872e-22
A0J47_RS17790	NZ_CP070625.1:780755-782422	ABC transporter substrate-binding protein	-2.13732	-1.0958	0.000682507	0.00106512
A0J47_RS17815	NZ_CP070625.1:786959-787885	helix-turn-helix transcriptional regulator	-3.75963	-1.91059	1.09639e-25	4.02076e-25
A0J47_RS17835	NZ_CP070625.1:792724-795549	FAD-binding oxidoreductase	-6.44186	-2.68748	0	0
A0J47_RS17845	NZ_CP070625.1:796709-797269	prepilin-type N-terminal cleavage/methylation domain-containing protein	1.92864	0.947581	3.48455e-34	1.60424e-33
A0J47_RS17940	NZ_CP070625.1:814329-815219	LysR family transcriptional regulator	-1.81509	-0.860043	4.84498e-23	1.65694e-22
A0J47_RS17960	NZ_CP070625.1:816112-817044	DMT family transporter	-1.62166	-0.69747	0.00109186	0.00167305
A0J47_RS17965	NZ_CP070625.1:817059-818519	sodium:solute symporter family protein	-1.57971	-0.659661	0.000126191	0.000210026
A0J47_RS17970	NZ_CP070625.1:818642-820939	arginine decarboxylase	-1.77406	-0.827055	2.76276e-17	7.99269e-17
A0J47_RS17990	NZ_CP070625.1:825208-825567	hypothetical protein	-2.24209	-1.16484	4.48163e-19	1.38759e-18
A0J47_RS18005	NZ_CP070625.1:828781-829383	arylesterase	-2.10409	-1.0732	2.26468e-28	8.91798e-28
A0J47_RS18020	NZ_CP070625.1:831289-832311	ABC transporter substrate-binding protein	2.87917	1.52565	6.12349e-90	7.81034e-89
A0J47_RS18025	NZ_CP070625.1:832308-833102	ABC transporter ATP-binding protein	3.55508	1.82988	1.62685e-50	1.05745e-49
A0J47_RS18030	NZ_CP070625.1:833107-834153	iron ABC transporter permease	2.96142	1.56629	1.74921e-54	1.21904e-53
A0J47_RS18040	NZ_CP070625.1:835405-836880	YdiU family protein	-1.55834	-0.640013	3.04201e-29	1.23384e-28
A0J47_RS18050	NZ_CP070625.1:837918-838526	outer membrane beta-barrel protein	5.25623	2.39403	0	0
A0J47_RS18070	NZ_CP070625.1:840932-843151	sigma 54-interacting transcriptional regulator	-3.51898	-1.81516	8.16897e-38	4.07044e-37
A0J47_RS18140	NZ_CP070625.1:857235-859058	selenocysteine-specific translation elongation factor	-1.56596	-0.647046	1.59876e-06	2.98553e-06
A0J47_RS18145	NZ_CP070625.1:859058-860485	L-seryl-tRNA(Sec) selenium transferase	-2.24936	-1.16951	1.94679e-09	4.1298e-09
A0J47_RS18160	NZ_CP070625.1:861923-864352	GH92 family glycosyl hydrolase	1.83431	0.875235	1.11805e-17	3.29325e-17
A0J47_RS18165	NZ_CP070625.1:864584-865093	GNAT family N-acetyltransferase	2.72349	1.44546	3.31796e-79	3.53219e-78
A0J47_RS18195	NZ_CP070625.1:874388-874879	hypothetical protein	-2.77479	-1.47238	9.62097e-07	1.8167e-06
A0J47_RS18205	NZ_CP070625.1:875406-875723	PTS fructose transporter subunit IIB	-3.82233	-1.93445	3.09473e-29	1.25397e-28
A0J47_RS18210	NZ_CP070625.1:875747-878248	phosphoenolpyruvate--protein phosphotransferase	-2.87526	-1.52369	5.1061e-72	4.83886e-71
A0J47_RS18220	NZ_CP070625.1:879960-880619	hypothetical protein	-2.3072	-1.20614	2.59997e-15	7.03031e-15
A0J47_RS18225	NZ_CP070625.1:881401-881730	DsrE family protein	-5.5429	-2.47064	2.21015e-35	1.04116e-34
A0J47_RS18230	NZ_CP070625.1:881791-883188	heme-binding domain-containing protein	-2.03794	-1.02711	1.17776e-23	4.10042e-23
A0J47_RS18260	NZ_CP070625.1:892231-893571	peptidoglycan DD-metalloendopeptidase family protein	-3.0138	-1.59158	2.50989e-40	1.29849e-39
A0J47_RS18265	NZ_CP070625.1:893914-894972	succinylglutamate desuccinylase/aspartoacylase family protein	-1.82744	-0.869824	1.41963e-15	3.86444e-15
A0J47_RS18275	NZ_CP070625.1:896490-897986	sodium/proline symporter PutP	1.76059	0.816059	6.13725e-28	2.38894e-27
A0J47_RS18280	NZ_CP070625.1:898155-898820	hypothetical protein	1.99958	0.999701	2.03538e-19	6.34075e-19
A0J47_RS18285	NZ_CP070625.1:898820-901963	bifunctional proline dehydrogenase/L-glutamate gamma-semialdehyde dehydrogenase PutA	2.69551	1.43056	4.91203e-126	9.1812e-125
A0J47_RS18290	NZ_CP070625.1:902253-903020	helix-turn-helix domain-containing protein	1.89057	0.918821	3.80948e-26	1.41755e-25
A0J47_RS18305	NZ_CP070625.1:905612-907537	GGDEF domain-containing protein	-1.64545	-0.718479	1.87353e-09	3.97855e-09
A0J47_RS18310	NZ_CP070625.1:908348-909094	phosphatase	-1.63613	-0.710288	7.8672e-14	2.01194e-13
A0J47_RS18340	NZ_CP070625.1:919292-920086	helix-turn-helix transcriptional regulator	-2.20557	-1.14115	9.43328e-40	4.83098e-39
A0J47_RS18345	NZ_CP070625.1:920242-920637	hypothetical protein	2.63015	1.39514	6.48068e-79	6.88106e-78
A0J47_RS18350	NZ_CP070625.1:920759-921304	exonuclease domain-containing protein	2.56789	1.36058	9.86625e-151	2.21091e-149
A0J47_RS18355	NZ_CP070625.1:921496-922386	DMT family transporter	2.74164	1.45504	1.16871e-74	1.15336e-73
A0J47_RS18360	NZ_CP070625.1:922563-923471	LysR family transcriptional regulator	-1.9417	-0.957319	1.12234e-63	9.05011e-63
A0J47_RS18365	NZ_CP070625.1:923551-924879	hypothetical protein	3.77397	1.91608	2.36516e-149	5.18545e-148
A0J47_RS18370	NZ_CP070625.1:925451-926755	serine dehydratase subunit alpha family protein	-1.55701	-0.638779	1.41357e-07	2.77514e-07
A0J47_RS18375	NZ_CP070625.1:927216-928577	NCS2 family permease	3.77783	1.91756	6.2416e-49	3.87094e-48
A0J47_RS18380	NZ_CP070625.1:928741-929832	choloylglycine hydrolase family protein	3.70333	1.88882	4.98475e-78	5.23786e-77
A0J47_RS18385	NZ_CP070625.1:930321-930503	hypothetical protein	-8.85811	-3.147	1.70698e-225	8.44333e-224
A0J47_RS18390	NZ_CP070625.1:930706-931641	DUF535 domain-containing protein	1.99748	0.998183	1.49295e-65	1.24341e-64
A0J47_RS18400	NZ_CP070625.1:932894-933367	PTS N-acetylgalactosamine transporter subunit IIB	-2.08085	-1.05717	0.00191998	0.00286513
A0J47_RS18410	NZ_CP070625.1:934159-935043	PTS mannose/fructose/sorbose transporter family subunit IID	-2.04263	-1.03043	7.4253e-09	1.53502e-08
A0J47_RS18415	NZ_CP070625.1:935111-935545	PTS sugar transporter subunit IIA	-1.86559	-0.899634	8.35491e-09	1.7228e-08
A0J47_RS18420	NZ_CP070625.1:935668-936618	trehalose operon repressor TreR	-2.12723	-1.08898	5.5439e-52	3.68624e-51
A0J47_RS18430	NZ_CP070625.1:937594-939048	PTS trehalose transporter subunit IIBC TreB	-14.9217	-3.89934	0	0
A0J47_RS18435	NZ_CP070625.1:939107-940789	alpha,alpha-phosphotrehalase TreC	-7.00164	-2.80769	4.29792e-31	1.82921e-30
A0J47_RS18440	NZ_CP070625.1:940810-941580	methyltransferase domain-containing protein	-2.21996	-1.15053	5.4881e-14	1.41782e-13
A0J47_RS18445	NZ_CP070625.1:941669-942592	M14 family metallocarboxypeptidase	-3.17351	-1.66608	1.28749e-170	3.62643e-169
A0J47_RS18450	NZ_CP070625.1:942943-943476	DNA starvation/stationary phase protection protein	-6.02549	-2.59108	6.80273e-156	1.67224e-154
A0J47_RS18470	NZ_CP070625.1:946242-946697	hypothetical protein	1.85876	0.894341	9.02164e-55	6.34173e-54
A0J47_RS18475	NZ_CP070625.1:946780-947436	CatB-related O-acetyltransferase	-1.9899	-0.992693	1.87058e-28	7.40203e-28
A0J47_RS18480	NZ_CP070625.1:947488-948690	trans-2-enoyl-CoA reductase family protein	-2.39933	-1.26263	2.57518e-40	1.33057e-39
A0J47_RS18485	NZ_CP070625.1:948994-950187	acetate/propionate family kinase	-3.80882	-1.92934	2.70741e-85	3.18297e-84
A0J47_RS18490	NZ_CP070625.1:950821-951075	EAL domain-containing protein	-1.51933	-0.603439	0.00580187	0.00822523
A0J47_RS18495	NZ_CP070625.1:951540-951992	response regulator	-4.78418	-2.25827	1.09941e-25	4.0282e-25
A0J47_RS18500	NZ_CP070625.1:952196-953209	helix-turn-helix domain-containing protein	-3.39466	-1.76327	1.39144e-85	1.65503e-84
A0J47_RS18505	NZ_CP070625.1:953357-954184	hypothetical protein	-5.18239	-2.37362	6.0458e-45	3.50812e-44
A0J47_RS18510	NZ_CP070625.1:954682-955077	hypothetical protein	-19.8329	-4.30982	4.5182e-66	3.82585e-65
A0J47_RS18515	NZ_CP070625.1:955079-955846	F0F1 ATP synthase subunit A	-16.7479	-4.06591	1.30589e-93	1.77147e-92
A0J47_RS18520	NZ_CP070625.1:955894-956130	MULTISPECIES: F0F1 ATP synthase subunit C	-17.4561	-4.12566	7.669e-31	3.24015e-30
A0J47_RS18525	NZ_CP070625.1:956179-956649	F0F1 ATP synthase subunit B	-12.2811	-3.61836	1.11732e-65	9.34402e-65
A0J47_RS18530	NZ_CP070625.1:956664-957212	F0F1 ATP synthase subunit delta	-10.9951	-3.45878	8.23205e-84	9.51259e-83
A0J47_RS18540	NZ_CP070625.1:958811-959683	F0F1 ATP synthase subunit gamma	-10.6519	-3.41304	9.99104e-150	2.22657e-148
A0J47_RS18545	NZ_CP070625.1:959704-961089	F0F1 ATP synthase subunit beta	-7.77429	-2.95871	2.57245e-257	1.63029e-255
A0J47_RS18550	NZ_CP070625.1:961100-961540	F0F1 ATP synthase subunit epsilon	-6.36354	-2.66983	4.22356e-82	4.66778e-81
A0J47_RS18555	NZ_CP070625.1:962062-963279	trypsin-like serine protease	5.67243	2.50397	8.63324e-264	5.83607e-262
A0J47_RS18575	NZ_CP070625.1:966457-966624	hypothetical protein	-1.92168	-0.942366	1.77918e-06	3.30873e-06
A0J47_RS18605	NZ_CP070625.1:969290-969781	hypothetical protein	-4.73464	-2.24325	6.87941e-66	5.78898e-65
A0J47_RS18610	NZ_CP070625.1:969843-970346	hypothetical protein	-3.11817	-1.6407	0.0137107	0.0187493
A0J47_RS18615	NZ_CP070625.1:970343-973081	TcfC E-set like domain-containing protein	-2.19611	-1.13495	1.58553e-14	4.16779e-14
A0J47_RS18620	NZ_CP070625.1:973082-973789	hypothetical protein	-2.3726	-1.24647	3.20736e-06	5.88911e-06
A0J47_RS18625	NZ_CP070625.1:973792-974820	hypothetical protein	-1.65548	-0.727253	0.00161441	0.00242881
A0J47_RS18630	NZ_CP070625.1:974845-977094	hypothetical protein	-1.55939	-0.640981	5.38635e-18	1.59817e-17
A0J47_RS18640	NZ_CP070625.1:978206-979135	transcriptional regulator	-6.31779	-2.65942	1.93654e-13	4.89078e-13
A0J47_RS18645	NZ_CP070625.1:979709-979987	helix-turn-helix transcriptional regulator	-12.1741	-3.60575	5.26254e-19	1.62442e-18
A0J47_RS18655	NZ_CP070625.1:980711-981931	response regulator	1.94615	0.960622	1.3496e-62	1.06705e-61
A0J47_RS18690	NZ_CP070625.1:988899-989399	PTS system mannose/fructose/N-acetylgalactosamine-transporter subunit IIB	-1.50225	-0.587127	0.0232977	0.0309719
A0J47_RS18695	NZ_CP070625.1:989434-990198	PTS mannose/fructose/sorbose/N-acetylgalactosamine transporter subunit IIC	-1.66695	-0.737208	0.000520099	0.000820506
A0J47_RS18735	NZ_CP070625.1:996369-997052	Crp/Fnr family transcriptional regulator	-1.67149	-0.741134	5.06475e-10	1.09912e-09
A0J47_RS18760	NZ_CP070625.1:999977-1001152	UxaA family hydrolase	-1.73625	-0.795978	0.000774973	0.00120433
A0J47_RS18765	NZ_CP070625.1:1001203-1002159	DMT family transporter	-1.54558	-0.628145	0.00248352	0.00364573
A0J47_RS18770	NZ_CP070625.1:1002425-1004845	polysaccharide lyase 8 family protein	-1.76788	-0.822021	4.49551e-12	1.06693e-11
A0J47_RS18775	NZ_CP070625.1:1005180-1006040	glutathione-dependent disulfide-bond oxidoreductase	-1.53845	-0.621476	3.785e-07	7.27581e-07
A0J47_RS18785	NZ_CP070625.1:1006815-1007537	type 1 glutamine amidotransferase	-1.62371	-0.699298	6.55452e-05	0.000111049
A0J47_RS18795	NZ_CP070625.1:1008190-1008378	hypothetical protein	-1.75748	-0.813507	0.00517852	0.00737503
A0J47_RS18800	NZ_CP070625.1:1008421-1009035	glutathione S-transferase	-2.65263	-1.40742	3.19264e-48	1.95906e-47
A0J47_RS18805	NZ_CP070625.1:1009305-1010558	anaerobic sulfatase maturase	-1.76074	-0.816183	0.000905964	0.00139771
A0J47_RS18845	NZ_CP070625.1:1019377-1020099	YebC/PmpR family DNA-binding transcriptional regulator	1.9091	0.932895	2.3205e-72	2.2042e-71
A0J47_RS18850	NZ_CP070625.1:1020484-1021218	IclR family transcriptional regulator	-2.02807	-1.02011	4.47104e-13	1.10711e-12
A0J47_RS18855	NZ_CP070625.1:1021264-1022235	arginase family protein	-1.85224	-0.889268	8.7678e-17	2.48513e-16
A0J47_RS18865	NZ_CP070625.1:1024285-1025175	DUF535 domain-containing protein	3.83786	1.9403	8.8652e-175	2.70355e-173
A0J47_RS18875	NZ_CP070625.1:1028296-1029393	efflux RND transporter periplasmic adaptor subunit	1.53496	0.618202	1.50796e-05	2.66389e-05
A0J47_RS18885	NZ_CP070625.1:1030447-1030818	YgiW/YdeI family stress tolerance OB fold protein	-1.67964	-0.748152	5.01375e-12	1.18645e-11
A0J47_RS18890	NZ_CP070625.1:1030823-1031056	hypothetical protein	-2.12236	-1.08567	8.74447e-18	2.58322e-17
A0J47_RS18900	NZ_CP070625.1:1032315-1033316	ABC transporter substrate-binding protein	-10.6871	-3.4178	3.6655e-167	1.01831e-165
A0J47_RS18905	NZ_CP070625.1:1033474-1034364	proline/glycine betaine ABC transporter permease	-5.00146	-2.32235	7.03794e-32	3.05958e-31
A0J47_RS18910	NZ_CP070625.1:1034364-1035641	glycine betaine/L-proline ABC transporter ATP-binding protein	-3.36949	-1.75253	2.62346e-52	1.76464e-51
A0J47_RS18920	NZ_CP070625.1:1036778-1038034	adenylosuccinate synthetase	-3.11709	-1.6402	1.11886e-27	4.33851e-27
A0J47_RS18925	NZ_CP070625.1:1038218-1039192	nucleoside hydrolase	-2.05363	-1.03817	4.68436e-32	2.04079e-31
A0J47_RS18965	NZ_CP070625.1:1049007-1051001	transketolase	2.38014	1.25105	4.12828e-49	2.58799e-48
A0J47_RS18970	NZ_CP070625.1:1051100-1052050	transaldolase	1.69271	0.759338	1.91737e-23	6.61297e-23
A0J47_RS18975	NZ_CP070625.1:1052550-1054046	lactate dehydrogenase	-1.8541	-0.890717	1.38211e-37	6.84475e-37
A0J47_RS18980	NZ_CP070625.1:1054286-1054996	purine-nucleoside phosphorylase	-1.76072	-0.816163	6.15423e-20	1.94708e-19
A0J47_RS19020	NZ_CP070625.1:1061798-1063069	hypothetical protein	-1.66117	-0.732197	2.85852e-05	4.96539e-05
A0J47_RS19030	NZ_CP070625.1:1063918-1064328	copper chaperone PCu(A)C	-3.29717	-1.72123	7.19769e-20	2.27013e-19
A0J47_RS19045	NZ_CP070625.1:1065192-1066982	sodium:proton antiporter	1.82372	0.866881	1.46141e-14	3.85402e-14
A0J47_RS19050	NZ_CP070625.1:1067209-1068147	LysR family transcriptional regulator	1.84475	0.883429	6.05621e-12	1.42731e-11
A0J47_RS19055	NZ_CP070625.1:1068151-1068783	hypothetical protein	-2.3523	-1.23407	0.0294923	0.0386872
A0J47_RS19090	NZ_CP070625.1:1075169-1076305	diguanylate cyclase	-2.88995	-1.53105	3.22272e-43	1.78814e-42
A0J47_RS19110	NZ_CP070625.1:1078566-1080011	HAMP domain-containing protein	-1.76349	-0.818435	6.6567e-09	1.37964e-08
A0J47_RS19115	NZ_CP070625.1:1080023-1081276	carbohydrate ABC transporter substrate-binding protein	-1.76653	-0.820916	3.73632e-13	9.29725e-13
A0J47_RS19125	NZ_CP070625.1:1082760-1083869	NAD/NADP octopine/nopaline dehydrogenase family protein	-1.97501	-0.981863	0.000263842	0.000427373
A0J47_RS19130	NZ_CP070625.1:1084074-1085006	LysR family transcriptional regulator	-1.69918	-0.764843	0.000103594	0.000173413
A0J47_RS19135	NZ_CP070625.1:1085191-1085571	STAS/SEC14 domain-containing protein	-2.3796	-1.25072	1.50047e-21	4.9199e-21
A0J47_RS19140	NZ_CP070625.1:1085735-1086457	porin family protein	1.84188	0.881181	2.45569e-48	1.51142e-47
A0J47_RS19145	NZ_CP070625.1:1086608-1087486	6-carboxytetrahydropterin synthase	4.03245	2.01166	8.02537e-105	1.24716e-103
A0J47_RS19155	NZ_CP070625.1:1088657-1091029	ATP-binding protein	-1.99971	-0.99979	9.94722e-94	1.35389e-92
A0J47_RS19160	NZ_CP070625.1:1091105-1091734	peptide-methionine (S)-S-oxide reductase MsrA	-2.08994	-1.06346	8.59784e-45	4.95353e-44
A0J47_RS19165	NZ_CP070625.1:1091752-1093911	diguanylate cyclase	-2.23788	-1.16213	2.10146e-45	1.22995e-44
A0J47_RS19175	NZ_CP070625.1:1095709-1095909	cold shock domain-containing protein	2.27105	1.18336	1.05383e-69	9.6052e-69
A0J47_RS19185	NZ_CP070625.1:1096294-1096842	RNA methyltransferase	2.61833	1.38865	9.11059e-50	5.87481e-49
A0J47_RS19195	NZ_CP070625.1:1097823-1098173	GlpM family protein	9.61423	3.26517	3.84428e-69	3.44965e-68
A0J47_RS19205	NZ_CP070625.1:1098491-1099483	LacI family DNA-binding transcriptional regulator	-2.43031	-1.28114	5.26515e-18	1.56336e-17
A0J47_RS19210	NZ_CP070625.1:1099661-1101118	Na+/H+ antiporter NhaC	-2.96178	-1.56646	3.55524e-12	8.45363e-12
A0J47_RS19215	NZ_CP070625.1:1101181-1102350	pyridoxal phosphate-dependent aminotransferase	-1.87221	-0.90474	4.38167e-11	9.90087e-11
A0J47_RS19220	NZ_CP070625.1:1102487-1103959	C69 family dipeptidase	-5.3248	-2.41273	1.18865e-79	1.26873e-78
A0J47_RS19225	NZ_CP070625.1:1104346-1104696	DUF3316 domain-containing protein	9.59265	3.26193	2.14135e-163	5.71401e-162
A0J47_RS19260	NZ_CP070625.1:1111323-1112357	alkene reductase	-1.56968	-0.650469	2.12621e-07	4.1243e-07
A0J47_RS19265	NZ_CP070625.1:1112360-1112905	redoxin family protein	-1.65984	-0.731048	1.91151e-06	3.54995e-06
A0J47_RS19280	NZ_CP070625.1:1115063-1116211	iron-containing alcohol dehydrogenase	-1.72967	-0.790494	5.80626e-60	4.38551e-59
A0J47_RS19305	NZ_CP070625.1:1118278-1119960	RluA family pseudouridine synthase	3.57503	1.83796	6.01876e-96	8.3603e-95
A0J47_RS19340	NZ_CP070625.1:1123986-1124306	hypothetical protein	-1.83938	-0.879219	0.00258199	0.00377389
A0J47_RS19350	NZ_CP070625.1:1124625-1125812	MFS transporter	-1.68491	-0.752673	0.0176785	0.0239014
A0J47_RS19370	NZ_CP070625.1:1128339-1128917	hypothetical protein	2.84142	1.50661	1.35016e-139	2.7245e-138
A0J47_RS19375	NZ_CP070625.1:1129536-1131413	cyclic nucleotide-binding/CBS domain-containing protein	-1.65126	-0.723569	3.54218e-14	9.21559e-14
A0J47_RS19385	NZ_CP070625.1:1132348-1134012	BCCT family transporter	1.663	0.733788	2.32076e-23	7.98388e-23
A0J47_RS19390	NZ_CP070625.1:1134243-1135262	UDP-glucose 4-epimerase GalE	-2.04509	-1.03216	6.28668e-07	1.19656e-06
A0J47_RS19395	NZ_CP070625.1:1135341-1136393	UDP-glucose--hexose-1-phosphate uridylyltransferase GalT	-1.6865	-0.754035	5.71108e-05	9.70429e-05
A0J47_RS19410	NZ_CP070625.1:1138827-1139171	hypothetical protein	-1.70145	-0.766763	4.62347e-12	1.09601e-11
A0J47_RS19425	NZ_CP070625.1:1142414-1143622	IS256 family transposase	1.53999	0.622921	7.17426e-08	1.43062e-07
A0J47_RS19440	NZ_CP070625.1:1146207-1147250	GMP reductase	3.86046	1.94877	1.50158e-91	1.96464e-90
A0J47_RS19445	NZ_CP070625.1:1147794-1148159	hypothetical protein	1.59434	0.67296	5.0874e-13	1.25743e-12
A0J47_RS19485	NZ_CP070625.1:1154134-1155843	protein BatD	2.09764	1.06876	9.49059e-28	3.69068e-27
A0J47_RS19490	NZ_CP070625.1:1155850-1157859	VWA domain-containing protein	2.06234	1.04428	5.39497e-25	1.94334e-24
A0J47_RS19495	NZ_CP070625.1:1157852-1158817	VWA domain-containing protein	2.47444	1.3071	2.59227e-24	9.18275e-24
A0J47_RS19500	NZ_CP070625.1:1158824-1159306	DUF4381 domain-containing protein	1.79949	0.847589	8.55961e-09	1.76322e-08
A0J47_RS19505	NZ_CP070625.1:1159303-1160250	DUF58 domain-containing protein	2.47008	1.30456	5.97005e-13	1.47201e-12
A0J47_RS19510	NZ_CP070625.1:1160247-1161203	MoxR family ATPase	2.35135	1.23349	9.30575e-06	1.66054e-05
A0J47_RS19515	NZ_CP070625.1:1161556-1162965	undecaprenyl-phosphate glucose phosphotransferase	-1.62484	-0.700301	6.08608e-09	1.26396e-08
A0J47_RS19520	NZ_CP070625.1:1163112-1163276	hypothetical protein	-2.20885	-1.14329	2.00503e-34	9.28359e-34
A0J47_RS19530	NZ_CP070625.1:1163860-1165779	RecQ family ATP-dependent DNA helicase	-1.72623	-0.787625	2.80566e-34	1.29462e-33
A0J47_RS19535	NZ_CP070625.1:1166172-1167815	methyl-accepting chemotaxis protein	-1.68605	-0.753643	5.8426e-17	1.66767e-16
A0J47_RS19555	NZ_CP070625.1:1170029-1170343	DUF1289 domain-containing protein	-1.58127	-0.661087	1.25815e-05	2.23328e-05
A0J47_RS19560	NZ_CP070625.1:1170442-1170990	GNAT family N-acetyltransferase	-8.29441	-3.05214	1.88216e-41	9.96613e-41
A0J47_RS19570	NZ_CP070625.1:1172700-1173917	NupC/NupG family nucleoside CNT transporter	9.46423	3.24249	1.12745e-274	7.88438e-273
A0J47_RS19580	NZ_CP070625.1:1175108-1175665	hypothetical protein	2.09829	1.06922	2.35028e-21	7.66299e-21
A0J47_RS19585	NZ_CP070625.1:1175847-1177676	protein translocase subunit SecD	8.0998	3.01789	0	0
A0J47_RS19590	NZ_CP070625.1:1177681-1178592	protein translocase subunit SecF	5.60319	2.48625	0	0
A0J47_RS19595	NZ_CP070625.1:1178703-1179905	cystathionine beta-lyase	-3.51585	-1.81387	1.99157e-155	4.80822e-154
A0J47_RS19600	NZ_CP070625.1:1179976-1180266	hypothetical protein	-4.22825	-2.08006	3.59685e-64	2.93538e-63
A0J47_RS19605	NZ_CP070625.1:1180296-1180559	hypothetical protein	-3.06174	-1.61435	2.32867e-43	1.29385e-42
A0J47_RS19615	NZ_CP070625.1:1181914-1182930	lipoate--protein ligase	1.78786	0.838235	6.19491e-20	1.95842e-19
A0J47_RS19620	NZ_CP070625.1:1183455-1185575	type I secretion system permease/ATPase	1.53913	0.622118	4.03924e-21	1.31486e-20
A0J47_RS19625	NZ_CP070625.1:1185578-1187506	EAL domain-containing protein	1.55926	0.640858	7.01007e-27	2.65727e-26
A0J47_RS19640	NZ_CP070625.1:1188793-1190103	TolC family outer membrane protein	1.67419	0.743467	9.70936e-48	5.88657e-47
A0J47_RS19650	NZ_CP070625.1:1191815-1208986	retention module-containing protein	-2.61592	-1.38732	5.76503e-203	2.36192e-201
A0J47_RS19655	NZ_CP070625.1:1209097-1210809	response regulator	-2.26636	-1.18038	1.51258e-17	4.42641e-17
A0J47_RS19660	NZ_CP070625.1:1210814-1211347	heme NO-binding domain-containing protein	-1.75547	-0.811856	1.23606e-10	2.75161e-10
A0J47_RS19670	NZ_CP070625.1:1212152-1212880	nitroreductase family protein	3.86355	1.94993	5.22433e-257	3.25998e-255
A0J47_RS19695	NZ_CP070625.1:1218075-1218893	DUF2797 domain-containing protein	-1.54036	-0.62327	3.95223e-16	1.10098e-15
A0J47_RS19700	NZ_CP070625.1:1218942-1220228	winged helix-turn-helix domain-containing protein	-1.68583	-0.753463	1.08781e-33	4.94084e-33
A0J47_RS19705	NZ_CP070625.1:1220611-1221063	DUF3069 domain-containing protein	1.5629	0.644222	1.41025e-18	4.28464e-18
A0J47_RS19710	NZ_CP070625.1:1221363-1222019	DUF480 domain-containing protein	-2.46938	-1.30415	3.1787e-61	2.46989e-60
A0J47_RS19735	NZ_CP070625.1:1225157-1225882	acid phosphatase AphA	-7.54586	-2.91569	3.00488e-135	5.88782e-134
A0J47_RS19750	NZ_CP070625.1:1230048-1231991	DEAD/DEAH box helicase	4.53416	2.18083	4.51842e-243	2.44356e-241
A0J47_RS19755	NZ_CP070625.1:1232395-1233546	cyclopropane fatty acyl phospholipid synthase	-1.58086	-0.660712	5.61336e-12	1.32525e-11
A0J47_RS19760	NZ_CP070625.1:1233659-1235002	TldD/PmbA family protein	-1.86453	-0.898811	2.50078e-60	1.9102e-59
A0J47_RS19765	NZ_CP070625.1:1235002-1236387	TldD/PmbA family protein	-1.8228	-0.866156	1.54883e-42	8.45497e-42
A0J47_RS19770	NZ_CP070625.1:1236542-1237531	GTP-binding protein	-1.68938	-0.756496	5.46602e-49	3.40394e-48
A0J47_RS19785	NZ_CP070625.1:1240293-1241936	intermembrane transport protein PqiB	1.5889	0.668029	3.05788e-20	9.75826e-20
A0J47_RS19795	NZ_CP070625.1:1242825-1244543	ubiquinone-dependent pyruvate dehydrogenase	-1.55211	-0.634227	8.16706e-24	2.85812e-23
A0J47_RS19800	NZ_CP070625.1:1244625-1245788	alpha-hydroxy-acid oxidizing protein	5.981	2.58039	9.48433e-281	7.12378e-279
A0J47_RS19820	NZ_CP070625.1:1249636-1250928	DEAD/DEAH box helicase	3.7352	1.90119	2.26397e-158	5.73916e-157
A0J47_RS19830	NZ_CP070625.1:1251759-1252712	ribosome biogenesis GTPase YlqF	1.62158	0.6974	1.92132e-30	8.00088e-30
A0J47_RS19870	NZ_CP070625.1:1263583-1264251	glutathione S-transferase C-terminal domain-containing protein	-3.30404	-1.72423	3.12354e-83	3.53885e-82
A0J47_RS19875	NZ_CP070625.1:1264533-1266524	TonB-dependent receptor	-1.80316	-0.850525	2.45419e-09	5.19258e-09
A0J47_RS19895	NZ_CP070625.1:1269802-1270407	YhgN family NAAT transporter	3.59173	1.84468	4.17599e-83	4.70495e-82
A0J47_RS19900	NZ_CP070625.1:1271083-1271583	GNAT family N-acetyltransferase	17.1811	4.10275	2.70744e-210	1.20674e-208
A0J47_RS19905	NZ_CP070625.1:1272024-1272791	molybdate ABC transporter substrate-binding protein	2.61599	1.38736	6.009e-87	7.3856e-86
A0J47_RS19910	NZ_CP070625.1:1272889-1273401	lipoprotein	1.7761	0.828712	7.4303e-51	4.86871e-50
A0J47_RS19915	NZ_CP070625.1:1273495-1274628	N-acetylglucosamine-6-phosphate deacetylase	-1.57908	-0.659085	4.24986e-09	8.88526e-09
A0J47_RS19940	NZ_CP070626.1:3681-4775	HlyD family secretion protein	-1.79794	-0.846344	1.34351e-07	2.64016e-07
A0J47_RS19995	NZ_CP070626.1:14922-16295	IncF plasmid conjugative transfer pilus assembly protein TraB	-1.65062	-0.723005	0.00113195	0.00173188
A0J47_RS20010	NZ_CP070626.1:19316-19663	TrbI F-type domain-containing protein	2.3164	1.21189	0.000423653	0.000674651
A0J47_RS20015	NZ_CP070626.1:19667-19948	hypothetical protein	2.29578	1.19898	0.0179785	0.0242746
A0J47_RS20065	NZ_CP070626.1:25069-26901	type-F conjugative transfer system mating-pair stabilization protein TraN	-2.14317	-1.09975	0.00237866	0.00350067
A0J47_RS20095	NZ_CP070626.1:32529-32927	hypothetical protein	-1.51587	-0.600143	6.74789e-23	2.29417e-22
A0J47_RS20100	NZ_CP070626.1:33033-35168	type IV conjugative transfer system coupling protein TraD	-1.56241	-0.643775	0.00024479	0.000397784
A0J47_RS20125	NZ_CP070626.1:43311-43784	hypothetical protein	4.70506	2.23421	4.92294e-68	4.35021e-67
A0J47_RS20130	NZ_CP070626.1:43781-44560	hypothetical protein	4.76554	2.25264	8.77663e-91	1.13732e-89
A0J47_RS20135	NZ_CP070626.1:44564-45070	PAAR domain-containing protein	3.55503	1.82986	7.23955e-80	7.76815e-79
A0J47_RS20180	NZ_CP070626.1:54353-54898	hypothetical protein	-3.98266	-1.99373	0.0173696	0.0235266
A0J47_RS20215	NZ_CP070626.1:60937-61650	glycine zipper family protein	2.85322	1.51259	1.27653e-156	3.17644e-155
A0J47_RS20230	NZ_CP070626.1:64514-64684	hypothetical protein	-1.5802	-0.660106	0.00302935	0.00439765
A0J47_RS20240	NZ_CP070626.1:65621-66100	hypothetical protein	-1.7448	-0.803058	1.22902e-14	3.24961e-14
A0J47_RS20245	NZ_CP070626.1:66161-66799	SMI1/KNR4 family protein	-2.08866	-1.06258	9.10998e-48	5.53145e-47
A0J47_RS20255	NZ_CP070626.1:67457-67771	hypothetical protein	-1.70608	-0.770685	9.92414e-07	1.87133e-06
A0J47_RS20260	NZ_CP070626.1:67771-67992	hypothetical protein	-2.00275	-1.00198	3.16193e-11	7.18877e-11
A0J47_RS20270	NZ_CP070626.1:69706-70266	IS110 family transposase	-1.98613	-0.989957	1.96467e-25	7.15325e-25
A0J47_RS20305	NZ_CP070626.1:75232-75831	hypothetical protein	-1.75147	-0.808568	5.106e-06	9.29113e-06
A0J47_RS20325	NZ_CP070626.1:78114-78806	ABC transporter ATP-binding protein macB	3.63857	1.86337	7.41384e-155	1.77932e-153
A0J47_RS20330	NZ_CP070626.1:78826-80109	ABC transporter permease	4.02534	2.00911	2.68982e-114	4.54579e-113
A0J47_RS20335	NZ_CP070626.1:80112-81326	ABC transporter permease	3.53828	1.82305	1.42194e-154	3.39259e-153
A0J47_RS20340	NZ_CP070626.1:81323-82594	TolC family protein	3.60922	1.85169	1.85178e-190	6.53114e-189
A0J47_RS20345	NZ_CP070626.1:82587-83723	efflux RND transporter periplasmic adaptor subunit macA	3.72615	1.89769	3.04107e-174	9.20491e-173
A0J47_RS20350	NZ_CP070626.1:84614-86335	Damselisina (dly)	11.0137	3.46123	0	0
A0J47_RS20355	NZ_CP070626.1:86938-88749	leukocidin family pore-forming toxin (HlyApl)	11.1251	3.47574	0	0
A0J47_RS20370	NZ_CP070626.1:91974-93044	hypothetical protein	-2.22758	-1.15548	6.7879e-31	2.87688e-30
A0J47_RS20375	NZ_CP070626.1:94035-94397	hypothetical protein	-1.82764	-0.869985	0.000110575	0.000184716
A0J47_RS20400	NZ_CP070626.1:101028-101447	IS200/IS605 family transposase	-1.90576	-0.930363	3.43616e-13	8.56086e-13
A0J47_RS20405	NZ_CP070626.1:101550-101861	hypothetical protein	-2.66892	-1.41626	1.36206e-12	3.28839e-12
A0J47_RS20420	NZ_CP070626.1:103178-103468	hypothetical protein	-1.83143	-0.872968	4.3186e-05	7.40332e-05
A0J47_RS20425	NZ_CP070626.1:103730-104173	RDD family protein	-1.86685	-0.900607	1.10785e-25	4.05546e-25
A0J47_RS20440	NZ_CP070626.1:107906-108985	hypothetical protein	-2.01953	-1.01402	0.00217571	0.00322658
A0J47_RS20445	NZ_CP070626.1:109953-110162	Flp family type IVb pilin	1.80536	0.852284	0.0006166	0.000967104
A0J47_RS20525	NZ_CP070626.1:123356-123982	helix-turn-helix domain-containing protein	-1.67064	-0.7404	2.42103e-06	4.47367e-06
A0J47_RS20540	NZ_CP070626.1:127367-128203	kinase/pyrophosphorylase	-1.51985	-0.603924	3.84301e-07	7.38033e-07
A0J47_RS20545	NZ_CP070626.1:128531-130891	phosphoenolpyruvate synthase ppsA	-3.73953	-1.90286	6.76786e-160	1.73737e-158
A0J47_RS20550	NZ_CP070626.1:131834-133297	MULTISPECIES: hypothetical protein vep07	4.68528	2.22814	9.70647e-152	2.21177e-150
A0J47_RS20555	NZ_CP070626.1:133321-135561	TonB-dependent hemoglobin/transferrin/lactoferrin family receptor vep20	9.50251	3.24831	2.2696e-222	1.083e-220
A0J47_RS20565	NZ_CP070626.1:137341-138318	hypothetical protein	4.78065	2.25721	3.16846e-173	9.38049e-172
A0J47_RS20580	NZ_CP070626.1:140357-140710	hypothetical protein	3.59791	1.84716	6.13946e-74	6.0149e-73
A0J47_RS20585	NZ_CP070626.1:141095-142021	porin (ompU)	3.70313	1.88874	6.69287e-101	9.76485e-100
A0J47_RS20600	NZ_CP070626.1:145880-146614	FKBP-type peptidyl-prolyl cis-trans isomerase	-2.93831	-1.55498	3.28403e-67	2.84009e-66
A0J47_RS20605	NZ_CP070626.1:146901-147221	type II toxin-antitoxin system RelE/ParE family toxin	-1.86845	-0.901839	5.33748e-14	1.38066e-13
A0J47_RS20610	NZ_CP070626.1:147218-147493	helix-turn-helix transcriptional regulator	-1.77978	-0.831697	1.62029e-11	3.73615e-11
A0J47_RS20615	NZ_CP070626.1:147748-147942	hypothetical protein	1.88312	0.913124	0.000110037	0.000183894
A0J47_RS20650	NZ_CP070626.1:153074-153304	hypothetical protein	-1.82278	-0.866141	1.90016e-17	5.54465e-17

## Sheet: pPHDD1 - DEGs
DEGS ID	Protein name	FoldChange	Log2(FoldChange)	pvalue	p-adjusted
A0J47_RS19940	HlyD family secretion protein	-1.79794	-0.846344	1.34351e-07	2.64016e-07
A0J47_RS19995	IncF plasmid conjugative transfer pilus assembly protein TraB	-1.65062	-0.723005	0.00113195	0.00173188
A0J47_RS20010	TrbI F-type domain-containing protein	2.3164	1.21189	0.000423653	0.000674651
A0J47_RS20015	hypothetical protein	2.29578	1.19898	0.0179785	0.0242746
A0J47_RS20065	type-F conjugative transfer system mating-pair stabilization protein TraN	-2.14317	-1.09975	0.00237866	0.00350067
A0J47_RS20095	hypothetical protein	-1.51587	-0.600143	6.74789e-23	2.29417e-22
A0J47_RS20100	type IV conjugative transfer system coupling protein TraD	-1.56241	-0.643775	0.00024479	0.000397784
A0J47_RS20125	hypothetical protein	4.70506	2.23421	4.92294e-68	4.35021e-67
A0J47_RS20130	Ntox44 domain-containing protein	4.76554	2.25264	8.77663e-91	1.13732e-89
A0J47_RS20135	PAAR domain-containing protein	3.55503	1.82986	7.23955e-80	7.76815e-79
A0J47_RS20180	hypothetical protein	-3.98266	-1.99373	0.0173696	0.0235266
A0J47_RS20215	glycine zipper family protein	2.85322	1.51259	1.27653e-156	3.17644e-155
A0J47_RS20230	hypothetical protein	-1.5802	-0.660106	0.00302935	0.00439765
A0J47_RS20240	hypothetical protein	-1.7448	-0.803058	1.22902e-14	3.24961e-14
A0J47_RS20245	SMI1/KNR4 family protein	-2.08866	-1.06258	9.10998e-48	5.53145e-47
A0J47_RS20255	hypothetical protein	-1.70608	-0.770685	9.92414e-07	1.87133e-06
A0J47_RS20260	hypothetical protein	-2.00275	-1.00198	3.16193e-11	7.18877e-11
A0J47_RS20270	IS110 family transposase	-1.98613	-0.989957	1.96467e-25	7.15325e-25
A0J47_RS20305	hypothetical protein	-1.75147	-0.808568	5.106e-06	9.29113e-06
A0J47_RS20325	ABC transporter ATP-binding protein MacB	3.63857	1.86337	7.41384e-155	1.77932e-153
A0J47_RS20330	ABC transporter permease	4.02534	2.00911	2.68982e-114	4.54579e-113
A0J47_RS20335	ABC transporter permease	3.53828	1.82305	1.42194e-154	3.39259e-153
A0J47_RS20340	TolC family protein	3.60922	1.85169	1.85178e-190	6.53114e-189
A0J47_RS20345	efflux RND transporter periplasmic adaptor subunit MacA	3.72615	1.89769	3.04107e-174	9.20491e-173
A0J47_RS20350	Damselysin Dly	11.0137	3.46123	0	0
A0J47_RS20355	Pore-forming toxin PhlyP	11.1251	3.47574	0	0
A0J47_RS20370	hypothetical protein	-2.22758	-1.15548	6.7879e-31	2.87688e-30
A0J47_RS20375	hypothetical protein	-1.82764	-0.869985	0.000110575	0.000184716
A0J47_RS20400	IS200/IS605 family transposase	-1.90576	-0.930363	3.43616e-13	8.56086e-13
A0J47_RS20405	hypothetical protein	-2.66892	-1.41626	1.36206e-12	3.28839e-12
A0J47_RS20420	hypothetical protein	-1.83143	-0.872968	4.3186e-05	7.40332e-05
A0J47_RS20425	RDD family protein	-1.86685	-0.900607	1.10785e-25	4.05546e-25
A0J47_RS20440	hypothetical protein	-2.01953	-1.01402	0.00217571	0.00322658
A0J47_RS20445	Flp family type IVb pilin	1.80536	0.852284	0.0006166	0.000967104
A0J47_RS20525	helix-turn-helix domain-containing protein	-1.67064	-0.7404	2.42103e-06	4.47367e-06
A0J47_RS20540	kinase/pyrophosphorylase	-1.51985	-0.603924	3.84301e-07	7.38033e-07
A0J47_RS20545	phosphoenolpyruvate synthase	-3.73953	-1.90286	6.76786e-160	1.73737e-158
A0J47_RS20550	Hypothetical protein (vep07-like)	4.68528	2.22814	9.70647e-152	2.21177e-150
A0J47_RS20555	TonB-dependent transferrin receptor (vep20 like)	9.50251	3.24831	2.2696e-222	1.083e-220
A0J47_RS20565	hypothetical protein (RstAB dependent)	4.78065	2.25721	3.16846e-173	9.38049e-172
A0J47_RS20580	hypothetical protein	3.59791	1.84716	6.13946e-74	6.0149e-73
A0J47_RS20585	Outer membrane protein OmpU	3.70313	1.88874	6.69287e-101	9.76485e-100
A0J47_RS20600	FKBP-type peptidyl-prolyl cis-trans isomerase	-2.93831	-1.55498	3.28403e-67	2.84009e-66
A0J47_RS20605	type II toxin-antitoxin system RelE/ParE family toxin	-1.86845	-0.901839	5.33748e-14	1.38066e-13
A0J47_RS20610	helix-turn-helix transcriptional regulator	-1.77978	-0.831697	1.62029e-11	3.73615e-11
A0J47_RS20615	hypothetical protein	1.88312	0.913124	0.000110037	0.000183894
A0J47_RS20650	hypothetical protein	-1.82278	-0.866141	1.90016e-17	5.54465e-17
